# Supplementary material for: Selection for Resistance to a Glyphosate-Containing Herbicide in Salmonella enterica Does Not Result in a Sustained Activation of the Tolerance Response or Increased Cross-Tolerance and Cross-Resistance to Clinically Important Antibiotics
Source: Appl Environ Microbiol. 2020 Nov 24;86(24):e01204-20. doi: 10.1128/AEM.01204-20 (PMC7688225; doi:10.1128/AEM.01204-20)
Supplement: Supplemental file 2 [file AEM.01204-20-sd002.xlsx]

## Sheet: SNPs
Strain			CHROM	POS	TYPE	REF	ALT	EVIDENCE	FTYPE	STRAND	NT_POS	AA_POS	EFFECT	LOCUS_TAG	GENE	PRODUCT
12539	Ancestor	Population	scaffold_2	309760	del	GTTTTTTTTTG	GTTTTTTTTG	GTTTTTTTTG:13 GTTTTTTTTTG:0
			scaffold_3	60083	snp	T	A	A:19 T:0	CDS	+	31/480	11/159	missense_variant c.31T>A p.Tyr11Asn	GMBILEAH_01194		Cys-tRNA(Pro) deacylase YbaK
			scaffold_3	153900	snp	C	T	T:19 C:0	CDS	-	174/333	58/110	synonymous_variant c.174G>A p.Lys58Lys	GMBILEAH_01282		Preprotein translocase subunit YajC
			scaffold_3	214566	snp	G	C	C:19 G:0	CDS	-	151/195	51/64	missense_variant c.151C>G p.Pro51Ala	GMBILEAH_01333		Heavy-metal-associated domain-containing protein
			scaffold_3	274268	snp	C	A	A:50 C:0
			scaffold_3	295427	snp	A	G	G:33 A:0
			scaffold_10	69705	ins	CAA	CAAA	CAAA:27 CAA:0	CDS	-	1242/1461	414/486	frameshift_variant c.1242_1243insT p.Leu415fs	GMBILEAH_02760	STY3668	putative endonuclease
			scaffold_16	46899	snp	A	G	G:33 A:0	CDS	+	577/1911	193/636	missense_variant c.577A>G p.Met193Val	GMBILEAH_03527		ATP-dependent helicase
			scaffold_16	72511	snp	T	G	G:14 T:0	CDS	-	658/1275	220/424	missense_variant c.658A>C p.Ser220Arg	GMBILEAH_03554		glutamate dehydrogenase
			scaffold_29	8939	snp	A	T	T:26 A:0
			scaffold_29	19108	snp	T	A	A:25 T:0	CDS	-	376/1011	126/336	missense_variant c.376A>T p.Ile126Phe	GMBILEAH_04341		NleB
	WT	Population	CHROM	POS	TYPE	REF	ALT	EVIDENCE	FTYPE	STRAND	NT_POS	AA_POS	EFFECT	LOCUS_TAG	GENE	PRODUCT
			scaffold_2	309760	del	GTTTTTTTTTG	GTTTTTTTTG	GTTTTTTTTG:19 GTTTTTTTTTG:0
			scaffold_3	60083	snp	T	A	A:66 T:0	CDS	+	31/480	11/159	missense_variant c.31T>A p.Tyr11Asn	GMBILEAH_01194		Cys-tRNA(Pro) deacylase YbaK
			scaffold_3	107779	snp	G	A	A:40 G:0	CDS	-	172/273	58/90	missense_variant c.172C>T p.Arg58Cys	GMBILEAH_01237	hupB	DNA-binding protein HU-beta
			scaffold_3	153900	snp	C	T	T:40 C:0	CDS	-	174/333	58/110	synonymous_variant c.174G>A p.Lys58Lys	GMBILEAH_01282		Preprotein translocase subunit YajC
			scaffold_3	214566	snp	G	C	C:50 G:0	CDS	-	151/195	51/64	missense_variant c.151C>G p.Pro51Ala	GMBILEAH_01333		Heavy-metal-associated domain-containing protein
			scaffold_3	274268	snp	C	A	A:55 C:0
			scaffold_3	295427	snp	A	G	G:50 A:0
			scaffold_10	69705	ins	CAA	CAAA	CAAA:40 CAA:0	CDS	-	1242/1461	414/486	frameshift_variant c.1242_1243insT p.Leu415fs	GMBILEAH_02760	STY3668	putative endonuclease
			scaffold_16	46899	snp	A	G	G:41 A:0	CDS	+	577/1911	193/636	missense_variant c.577A>G p.Met193Val	GMBILEAH_03527		ATP-dependent helicase
			scaffold_16	72511	snp	T	G	G:16 T:0	CDS	-	658/1275	220/424	missense_variant c.658A>C p.Ser220Arg	GMBILEAH_03554		glutamate dehydrogenase
			scaffold_17	108740	snp	T	A	A:21 T:0
			scaffold_29	8939	snp	A	T	T:49 A:0
			scaffold_29	19108	snp	T	A	A:17 T:0	CDS	-	376/1011	126/336	missense_variant c.376A>T p.Ile126Phe	GMBILEAH_04341		NleB
	Evolved	Population	CHROM	POS	TYPE	REF	ALT	EVIDENCE	FTYPE	STRAND	NT_POS	AA_POS	EFFECT	LOCUS_TAG	GENE	PRODUCT
			scaffold_0	272493	snp	G	A	A:29 G:2								upstream of aroA
			scaffold_2	309760	del	GTTTTTTTTTG	GTTTTTTTTG	GTTTTTTTTG:18 GTTTTTTTTTG:0
			scaffold_3	60083	snp	T	A	A:30 T:0	CDS	+	31/480	11/159	missense_variant c.31T>A p.Tyr11Asn	GMBILEAH_01194		Cys-tRNA(Pro) deacylase YbaK
			scaffold_3	107779	snp	G	A	A:37 G:0	CDS	-	172/273	58/90	missense_variant c.172C>T p.Arg58Cys	GMBILEAH_01237	hupB	DNA-binding protein HU-beta
			scaffold_3	153900	snp	C	T	T:39 C:0	CDS	-	174/333	58/110	synonymous_variant c.174G>A p.Lys58Lys	GMBILEAH_01282		Preprotein translocase subunit YajC
			scaffold_3	214566	snp	G	C	C:38 G:0	CDS	-	151/195	51/64	missense_variant c.151C>G p.Pro51Ala	GMBILEAH_01333		Heavy-metal-associated domain-containing protein
			scaffold_3	274268	snp	C	A	A:33 C:0
			scaffold_3	295427	snp	A	G	G:16 A:0
			scaffold_10	69705	ins	CAA	CAAA	CAAA:20 CAA:0	CDS	-	1242/1461	414/486	frameshift_variant c.1242_1243insT p.Leu415fs	GMBILEAH_02760	STY3668	putative endonuclease
			scaffold_16	46899	snp	A	G	G:16 A:0	CDS	+	577/1911	193/636	missense_variant c.577A>G p.Met193Val	GMBILEAH_03527		ATP-dependent helicase
			scaffold_16	72511	snp	T	G	G:23 T:0	CDS	-	658/1275	220/424	missense_variant c.658A>C p.Ser220Arg	GMBILEAH_03554		glutamate dehydrogenase
			scaffold_17	108740	snp	T	A	A:11 T:0
			scaffold_29	8939	snp	A	T	T:32 A:0
			scaffold_29	19108	snp	T	A	A:21 T:0	CDS	-	376/1011	126/336	missense_variant c.376A>T p.Ile126Phe	GMBILEAH_04341		NleB
	Evolved	Colony	CHROM	POS	TYPE	REF	ALT	EVIDENCE	FTYPE	STRAND	NT_POS	AA_POS	EFFECT	LOCUS_TAG	GENE	PRODUCT
			scaffold_0	272493	snp	G	A	A:10 G:0								upstream of aroA
			scaffold_2	309760	del	GTTTTTTTTTG	GTTTTTTTTG	GTTTTTTTTG:18 GTTTTTTTTTG:0
			scaffold_3	60083	snp	T	A	A:29 T:0	CDS	+	31/480	11/159	missense_variant c.31T>A p.Tyr11Asn	GMBILEAH_01194		Cys-tRNA(Pro) deacylase YbaK
			scaffold_3	107779	snp	G	A	A:36 G:0	CDS	-	172/273	58/90	missense_variant c.172C>T p.Arg58Cys	GMBILEAH_01237	hupB	DNA-binding protein HU-beta
			scaffold_3	153900	snp	C	T	T:19 C:0	CDS	-	174/333	58/110	synonymous_variant c.174G>A p.Lys58Lys	GMBILEAH_01282		Preprotein translocase subunit YajC
			scaffold_3	214566	snp	G	C	C:20 G:0	CDS	-	151/195	51/64	missense_variant c.151C>G p.Pro51Ala	GMBILEAH_01333		Heavy-metal-associated domain-containing protein
			scaffold_3	274268	snp	C	A	A:37 C:0
			scaffold_3	295427	snp	A	G	G:19 A:0
			scaffold_10	69705	ins	CAA	CAAA	CAAA:28 CAA:0	CDS	-	1242/1461	414/486	frameshift_variant c.1242_1243insT p.Leu415fs	GMBILEAH_02760	STY3668	putative endonuclease
			scaffold_16	46899	snp	A	G	G:17 A:0	CDS	+	577/1911	193/636	missense_variant c.577A>G p.Met193Val	GMBILEAH_03527		ATP-dependent helicase
			scaffold_17	108740	snp	T	A	A:13 T:0
			scaffold_29	8939	snp	A	T	T:29 A:0
12468	Ancestor	Population	CHROM	POS	TYPE	REF	ALT	EVIDENCE	FTYPE	STRAND	NT_POS	AA_POS	EFFECT	LOCUS_TAG	GENE	PRODUCT
			scaffold_7	54109	snp	G	T	T:32 G:0
			scaffold_7	54147	snp	G	A	A:35 G:0
			scaffold_7	127556	snp	T	G	G:34 T:0	CDS	+	915/1065	305/354	synonymous_variant c.915T>G p.Ser305Ser	PMJHGEPJ_02737	queA	S-adenosylmethionine:tRNA ribosyltransferase-isomerase
			scaffold_8	53220	snp	A	T	T:45 A:0	CDS	-	863/1290	288/429	missense_variant c.863T>A p.Phe288Tyr	PMJHGEPJ_02843	uraA	uracil permease
			scaffold_8	172066	snp	G	T	T:13 G:0	CDS	+	1117/1470	373/489	missense_variant c.1117G>T p.Ala373Ser	PMJHGEPJ_02928	gogB	Protein lap4 Protein scribble; Protein smell-impaired
			scaffold_8	172665	snp	T	A	A:19 T:0
			scaffold_12	2252	snp	A	G	G:34 A:0	CDS	-	370/2277	124/758	synonymous_variant c.370T>C p.Leu124Leu	PMJHGEPJ_03362	clpA	ATP-dependent Clp protease ATP-binding subunit
			scaffold_16	11367	snp	A	T	T:26 A:0
			scaffold_18	40497	snp	C	G	G:21 C:0
			scaffold_20	29094	snp	T	G	G:29 T:0	CDS	-	1035/1305	345/434	missense_variant c.1035A>C p.Lys345Asn	PMJHGEPJ_04005		membrane protein
			scaffold_37	8091	snp	A	G	G:11 A:0
			scaffold_37	14018	snp	C	G	G:25 C:0	CDS	+	179/276	60/91	missense_variant c.179C>G p.Pro60Arg	PMJHGEPJ_04607	merP	mercuric transport protein periplasmic component
	Evolved	Population	CHROM	POS	TYPE	REF	ALT	EVIDENCE	FTYPE	STRAND	NT_POS	AA_POS	EFFECT	LOCUS_TAG	GENE	PRODUCT
			scaffold_7	54109	snp	G	T	T:33 G:0
			scaffold_7	54147	snp	G	A	A:38 G:0
			scaffold_7	127556	snp	T	G	G:44 T:0	CDS	+	915/1065	305/354	synonymous_variant c.915T>G p.Ser305Ser	PMJHGEPJ_02737	queA	S-adenosylmethionine:tRNA ribosyltransferase-isomerase
			scaffold_8	53220	snp	A	T	T:75 A:0	CDS	-	863/1290	288/429	missense_variant c.863T>A p.Phe288Tyr	PMJHGEPJ_02843	uraA	uracil permease
			scaffold_8	172066	snp	G	T	T:54 G:0	CDS	+	1117/1470	373/489	missense_variant c.1117G>T p.Ala373Ser	PMJHGEPJ_02928	gogB	Protein lap4 Protein scribble; Protein smell-impaired
			scaffold_8	172665	snp	T	A	A:30 T:0
			scaffold_12	2252	snp	A	G	G:53 A:0	CDS	-	370/2277	124/758	synonymous_variant c.370T>C p.Leu124Leu	PMJHGEPJ_03362	clpA	ATP-dependent Clp protease ATP-binding subunit
			scaffold_16	11367	snp	A	T	T:36 A:0
			scaffold_16	41393	snp	G	A	A:39 G:4								upstream of aroA
			scaffold_18	40497	snp	C	G	G:38 C:0
			scaffold_20	29094	snp	T	G	G:73 T:0	CDS	-	1035/1305	345/434	missense_variant c.1035A>C p.Lys345Asn	PMJHGEPJ_04005		membrane protein
			scaffold_37	8091	snp	A	G	G:25 A:0
			scaffold_37	14018	snp	C	G	G:53 C:0	CDS	+	179/276	60/91	missense_variant c.179C>G p.Pro60Arg	PMJHGEPJ_04607	merP	mercuric transport protein periplasmic component
	Evolved	Colony	CHROM	POS	TYPE	REF	ALT	EVIDENCE	FTYPE	STRAND	NT_POS	AA_POS	EFFECT	LOCUS_TAG	GENE	PRODUCT
			scaffold_7	54109	snp	G	T	T:33 G:0
			scaffold_7	54147	snp	G	A	A:35 G:0
			scaffold_7	127556	snp	T	G	G:43 T:0	CDS	+	915/1065	305/354	synonymous_variant c.915T>G p.Ser305Ser	PMJHGEPJ_02737	queA	S-adenosylmethionine:tRNA ribosyltransferase-isomerase
			scaffold_8	53220	snp	A	T	T:26 A:0	CDS	-	863/1290	288/429	missense_variant c.863T>A p.Phe288Tyr	PMJHGEPJ_02843	uraA	uracil permease
			scaffold_8	172665	snp	T	A	A:19 T:0
			scaffold_11	17235	snp	G	T	T:46 G:0	CDS	+	530/651	177/216	missense_variant c.530G>T p.Arg177Leu	PMJHGEPJ_03255	rcsB	transcriptional regulator RcsB
			scaffold_12	2252	snp	A	G	G:27 A:0	CDS	-	370/2277	124/758	synonymous_variant c.370T>C p.Leu124Leu	PMJHGEPJ_03362	clpA	ATP-dependent Clp protease ATP-binding subunit
			scaffold_16	11367	snp	A	T	T:17 A:0
			scaffold_16	41393	snp	G	A	A:31 G:0								upstream of aroA
			scaffold_20	29094	snp	T	G	G:33 T:0	CDS	-	1035/1305	345/434	missense_variant c.1035A>C p.Lys345Asn	PMJHGEPJ_04005		membrane protein
			scaffold_37	8091	snp	A	G	G:15 A:0
			scaffold_37	14018	snp	C	G	G:26 C:0	CDS	+	179/276	60/91	missense_variant c.179C>G p.Pro60Arg	PMJHGEPJ_04607	merP	mercuric transport protein periplasmic component
12472	Ancestor	Population	CHROM	POS	TYPE	REF	ALT	EVIDENCE	FTYPE	STRAND	NT_POS	AA_POS	EFFECT	LOCUS_TAG	GENE	PRODUCT
			scaffold_22	51796	snp	T	A	A:20 T:0
	WT	Population	CHROM	POS	TYPE	REF	ALT	EVIDENCE	FTYPE	STRAND	NT_POS	AA_POS	EFFECT	LOCUS_TAG	GENE	PRODUCT
			scaffold_0	529793	snp	C	T	T:33 C:0	CDS	+	2085/2241	695/746	synonymous_variant c.2085C>T p.Ser695Ser	HCMLBOHL_00511		hydrogenase maturation protein
			scaffold_1	264701	snp	G	T	T:25 G:0	CDS	-	713/834	238/277	missense_variant c.713C>A p.Ala238Glu	HCMLBOHL_00822		iron-sulfur cluster assembly protein HesB
			scaffold_5	88121	snp	T	C	C:26 T:0
			scaffold_22	51796	snp	T	A	A:11 T:0
			scaffold_24	40530	snp	C	A	A:12 C:0	CDS	-	1713/1779	571/592	missense_variant c.1713G>T p.Leu571Phe	HCMLBOHL_04095		glycosyl transferase
	Evolved	Population	CHROM	POS	TYPE	REF	ALT	EVIDENCE	FTYPE	STRAND	NT_POS	AA_POS	EFFECT	LOCUS_TAG	GENE	PRODUCT
			scaffold_0	451557	snp	G	T	T:44 G:0	CDS	+	361/993	121/330	stop_gained c.361G>T p.Glu121*	HCMLBOHL_00430		RNA polymerase sigma factor RpoS
			scaffold_19	651	snp	T	C	C:10 T:0	CDS	+	574/696	192/231	synonymous_variant c.574T>C p.Leu192Leu	HCMLBOHL_03679	rpc_2	regulatory protein
			scaffold_22	51796	snp	T	A	A:17 T:0
			scaffold_23	37501	snp	A	G	G:21 A:0	CDS	+	289/1284	97/427	missense_variant c.289A>G p.Thr97Ala	HCMLBOHL_04020	aroA	3-phosphoshikimate 1-carboxyvinyltransferase
			scaffold_35	543	snp	G	A	A:21 G:0	CDS	+	420/522	140/173	synonymous_variant c.420G>A p.Glu140Glu	HCMLBOHL_04549		putative cytoplasmic protein
			scaffold_35	618	snp	T	C	C:35 T:0	CDS	+	495/522	165/173	synonymous_variant c.495T>C p.Arg165Arg	HCMLBOHL_04549		putative cytoplasmic protein
			scaffold_35	630	snp	A	T	T:38 A:0	CDS	+	507/522	169/173	synonymous_variant c.507A>T p.Ile169Ile	HCMLBOHL_04549		putative cytoplasmic protein
			scaffold_35	636	snp	T	G	G:38 T:0	CDS	+	513/522	171/173	synonymous_variant c.513T>G p.Val171Val	HCMLBOHL_04549		putative cytoplasmic protein
			scaffold_35	646	snp	G	A	A:42 G:0
			scaffold_35	655	complex	GA	AC	AC:46 GA:0
			scaffold_35	691	snp	C	A	A:54 C:0	CDS	+	33/753	11/250	synonymous_variant c.33C>A p.Ser11Ser	HCMLBOHL_04550		antitermination protein
			scaffold_35	721	snp	A	T	T:54 A:0	CDS	+	63/753	21/250	synonymous_variant c.63A>T p.Ala21Ala	HCMLBOHL_04550		antitermination protein
			scaffold_35	732	complex	GCTCAGGTGGTTTA	CCTCCGAATCTTTG	CCTCCGAATCTTTG:49 GCTCAGGTGGTTTA:0	CDS	+	74/753	25/250	missense_variant c.74_87delGCTCAGGTGGTTTAinsCCTCCGAATCTTTG p.GlySerGlyGly25AlaSerGluSer	HCMLBOHL_04550		antitermination protein
			scaffold_35	760	snp	G	A	A:62 G:0	CDS	+	102/753	34/250	synonymous_variant c.102G>A p.Val34Val	HCMLBOHL_04550		antitermination protein
			scaffold_35	766	snp	T	G	G:64 T:0	CDS	+	108/753	36/250	synonymous_variant c.108T>G p.Ala36Ala	HCMLBOHL_04550		antitermination protein
			scaffold_35	796	complex	GCTTGGG	ACTGGGT	ACTGGGT:70 GCTTGGG:0	CDS	+	138/753	46/250	synonymous_variant c.138_144delGCTTGGGinsACTGGGT p.49	HCMLBOHL_04550		antitermination protein
			scaffold_35	830	snp	G	A	A:65 G:0	CDS	+	172/753	58/250	missense_variant c.172G>A p.Val58Ile	HCMLBOHL_04550		antitermination protein
			scaffold_35	836	snp	G	A	A:62 G:0	CDS	+	178/753	60/250	missense_variant c.178G>A p.Asp60Asn	HCMLBOHL_04550		antitermination protein
			scaffold_35	842	complex	CAGTTT	GACTTC	GACTTC:59 CAGTTT:0	CDS	+	184/753	62/250	missense_variant c.184_189delCAGTTTinsGACTTC p.Gln62Asp	HCMLBOHL_04550		antitermination protein
			scaffold_35	859	complex	TCTACTCAATC	GCTGATTCATT	GCTGATTCATT:48 TCTACTCAATC:0	CDS	+	201/753	67/250	missense_variant c.201_211delTCTACTCAATCinsGCTGATTCATT p.LeuAsnHis69IleHisTyr	HCMLBOHL_04550		antitermination protein
			scaffold_35	875	snp	A	G	G:60 A:0	CDS	+	217/753	73/250	missense_variant c.217A>G p.Met73Val	HCMLBOHL_04550		antitermination protein
			scaffold_35	896	snp	T	C	C:55 T:0	CDS	+	238/753	80/250	synonymous_variant c.238T>C p.Leu80Leu	HCMLBOHL_04550		antitermination protein
			scaffold_35	901	complex	CAAA	TAAG	TAAG:54 CAAA:0	CDS	+	243/753	81/250	synonymous_variant c.243_246delCAAAinsTAAG p.83	HCMLBOHL_04550		antitermination protein
			scaffold_35	919	snp	C	T	T:56 C:0	CDS	+	261/753	87/250	synonymous_variant c.261C>T p.Thr87Thr	HCMLBOHL_04550		antitermination protein
			scaffold_35	931	complex	CATC	TGTT	TGTT:52 CATC:0	CDS	+	273/753	91/250	missense_variant c.273_276delCATCinsTGTT p.Ile92Val	HCMLBOHL_04550		antitermination protein
			scaffold_35	943	snp	T	C	C:57 T:0	CDS	+	285/753	95/250	synonymous_variant c.285T>C p.Leu95Leu	HCMLBOHL_04550		antitermination protein
			scaffold_35	955	snp	C	A	A:57 C:0	CDS	+	297/753	99/250	synonymous_variant c.297C>A p.Ala99Ala	HCMLBOHL_04550		antitermination protein
			scaffold_35	973	snp	G	A	A:58 G:0	CDS	+	315/753	105/250	synonymous_variant c.315G>A p.Arg105Arg	HCMLBOHL_04550		antitermination protein
			scaffold_35	979	snp	G	T	T:57 G:0	CDS	+	321/753	107/250	synonymous_variant c.321G>T p.Ala107Ala	HCMLBOHL_04550		antitermination protein
			scaffold_35	985	snp	T	C	C:60 T:0	CDS	+	327/753	109/250	synonymous_variant c.327T>C p.Ser109Ser	HCMLBOHL_04550		antitermination protein
			scaffold_35	1012	complex	GACT	TACG	TACG:64 GACT:0	CDS	+	354/753	118/250	synonymous_variant c.354_357delGACTinsTACG p.120	HCMLBOHL_04550		antitermination protein
			scaffold_35	1025	snp	A	C	C:68 A:0	CDS	+	367/753	123/250	missense_variant c.367A>C p.Asn123His	HCMLBOHL_04550		antitermination protein
			scaffold_35	1033	complex	GCGC	ACGT	ACGT:68 GCGC:0	CDS	+	375/753	125/250	synonymous_variant c.375_378delGCGCinsACGT p.127	HCMLBOHL_04550		antitermination protein
			scaffold_35	1059	complex	GCGGGGTATCTGTT	ATGGTGAACCCGTC	ATGGTGAACCCGTC:55 GCGGGGTATCTGTT:0	CDS	+	401/753	134/250	missense_variant c.401_414delGCGGGGTATCTGTTinsATGGTGAACCCGTC p.SerGlyValSer134AsnGlyGluPro	HCMLBOHL_04550		antitermination protein
			scaffold_35	1078	complex	GGAA	AGAG	AGAG:57 GGAA:0	CDS	+	420/753	140/250	synonymous_variant c.420_423delGGAAinsAGAG p.142	HCMLBOHL_04550		antitermination protein
			scaffold_35	1089	snp	G	A	A:65 G:0	CDS	+	431/753	144/250	missense_variant c.431G>A p.Gly144Glu	HCMLBOHL_04550		antitermination protein
			scaffold_35	1135	complex	AGC	GGT	GGT:70 AGC:0	CDS	+	477/753	159/250	missense_variant c.477_479delAGCinsGGT p.Ala160Val	HCMLBOHL_04550		antitermination protein
			scaffold_35	1169	snp	C	T	T:73 C:0	CDS	+	511/753	171/250	synonymous_variant c.511C>T p.Leu171Leu	HCMLBOHL_04550		antitermination protein
			scaffold_35	1183	complex	GACCCGA	AACTCGG	AACTCGG:70 GACCCGA:0	CDS	+	525/753	175/250	synonymous_variant c.525_531delGACCCGAinsAACTCGG p.178	HCMLBOHL_04550		antitermination protein
			scaffold_35	1199	snp	A	G	G:69 A:0	CDS	+	541/753	181/250	missense_variant c.541A>G p.Thr181Ala	HCMLBOHL_04550		antitermination protein
			scaffold_35	1246	snp	T	C	C:75 T:0	CDS	+	588/753	196/250	synonymous_variant c.588T>C p.Ser196Ser	HCMLBOHL_04550		antitermination protein
			scaffold_35	1261	snp	G	A	A:76 G:0	CDS	+	603/753	201/250	synonymous_variant c.603G>A p.Thr201Thr	HCMLBOHL_04550		antitermination protein
			scaffold_35	1303	snp	G	T	T:77 G:0	CDS	+	645/753	215/250	synonymous_variant c.645G>T p.Thr215Thr	HCMLBOHL_04550		antitermination protein
			scaffold_35	1334	snp	A	G	G:63 A:0	CDS	+	676/753	226/250	missense_variant c.676A>G p.Ile226Val	HCMLBOHL_04550		antitermination protein
			scaffold_35	1441	snp	T	A	A:62 T:0
			scaffold_35	1448	snp	T	C	C:58 T:0
			scaffold_35	1461	snp	C	A	A:56 C:0
			scaffold_35	1474	snp	T	C	C:53 T:0
			scaffold_35	1493	snp	A	G	G:48 A:0
			scaffold_35	1499	snp	G	A	A:45 G:0
			scaffold_35	3537	complex	ATGT	CTGC	CTGC:72 ATGT:0	CDS	+	97/345	33/114	missense_variant c.97_100delATGTinsCTGC p.MetSer33LeuPro	HCMLBOHL_04554		peptidase
			scaffold_35	4494	snp	C	T	T:41 C:0	CDS	+	27/351	9/116	synonymous_variant c.27C>T p.Cys9Cys	HCMLBOHL_04556		endonuclease
			scaffold_35	4503	complex	TGGT	CGGC	CGGC:41 TGGT:0	CDS	+	36/351	12/116	synonymous_variant c.36_39delTGGTinsCGGC p.14	HCMLBOHL_04556		endonuclease
			scaffold_35	4515	complex	AACTACC	TACCACG	TACCACG:42 AACTACC:0	CDS	+	48/351	16/116	missense_variant c.48_54delAACTACCinsTACCACG p.Gln16His	HCMLBOHL_04556		endonuclease
			scaffold_35	4527	snp	T	C	C:53 T:0	CDS	+	60/351	20/116	synonymous_variant c.60T>C p.Asp20Asp	HCMLBOHL_04556		endonuclease
			scaffold_35	4542	snp	T	C	C:54 T:0	CDS	+	75/351	25/116	synonymous_variant c.75T>C p.Cys25Cys	HCMLBOHL_04556		endonuclease
			scaffold_35	4548	snp	T	C	C:56 T:0	CDS	+	81/351	27/116	synonymous_variant c.81T>C p.Ser27Ser	HCMLBOHL_04556		endonuclease
			scaffold_35	4584	complex	ACAA	CCAG	CCAG:42 ACAA:0	CDS	+	117/351	39/116	synonymous_variant c.117_120delACAAinsCCAG p.41	HCMLBOHL_04556		endonuclease
			scaffold_35	4593	complex	TCAT	ATAC	ATAC:40 TCAT:0	CDS	+	126/351	42/116	missense_variant c.126_129delTCATinsATAC p.His43Tyr	HCMLBOHL_04556		endonuclease
			scaffold_35	4605	complex	CTAC	TTAT	TTAT:43 CTAC:0	CDS	+	138/351	46/116	synonymous_variant c.138_141delCTACinsTTAT p.48	HCMLBOHL_04556		endonuclease
			scaffold_35	4624	complex	AG	GT	GT:55 AG:0	CDS	+	157/351	53/116	missense_variant c.157_158delAGinsGT p.Ser53Val	HCMLBOHL_04556		endonuclease
			scaffold_35	4641	snp	C	G	G:58 C:0	CDS	+	174/351	58/116	synonymous_variant c.174C>G p.Val58Val	HCMLBOHL_04556		endonuclease
			scaffold_35	4665	snp	T	C	C:53 T:0	CDS	+	198/351	66/116	synonymous_variant c.198T>C p.Cys66Cys	HCMLBOHL_04556		endonuclease
			scaffold_35	4671	complex	ATGT	GTGC	GTGC:45 ATGT:0	CDS	+	204/351	68/116	synonymous_variant c.204_207delATGTinsGTGC p.70	HCMLBOHL_04556		endonuclease
			scaffold_35	4719	complex	TATT	CATC	CATC:47 TATT:0	CDS	+	252/351	84/116	synonymous_variant c.252_255delTATTinsCATC p.86	HCMLBOHL_04556		endonuclease
			scaffold_35	4749	complex	TGACTGC	CGACAGT	CGACAGT:44 TGACTGC:0	CDS	+	282/351	94/116	missense_variant c.282_288delTGACTGCinsCGACAGT p.Cys96Ser	HCMLBOHL_04556		endonuclease
			scaffold_35	4779	complex	GTGT	CTGC	CTGC:39 GTGT:0	CDS	+	312/351	104/116	synonymous_variant c.312_315delGTGTinsCTGC p.106	HCMLBOHL_04556		endonuclease
			scaffold_35	4810	complex	CTG	TTA	TTA:23 CTG:0	CDS	+	343/351	115/116	synonymous_variant c.343_345delCTGinsTTA p.116	HCMLBOHL_04556		endonuclease
			scaffold_35	4817	complex	AAGAACCAGTTCCCGCTGCCAGAGG	GATAATAATTCTCAACTGTCTGTGAG	GATAATAATTCTCAACTGTCTGTGAG:19 AAGAACCAGTTCCCGCTGCCAGAGG:0	CDS	+	350/351	117/116	splice_region_variant&stop_retained_variant c.350_*23delAAGAACCAGTTCCCGCTGCCAGAGGinsGATAATAATTCTCAACTGTCTGTGAG	HCMLBOHL_04556		endonuclease
			scaffold_35	4892	complex	TCAACGTT	CCCTCGAA	CCCTCGAA:40 TCAACGTT:0
			scaffold_35	4985	snp	A	T	T:37 A:0	CDS	+	42/495	14/164	synonymous_variant c.42A>T p.Pro14Pro	HCMLBOHL_04557		phage terminase, small subunit, P27 family protein
			scaffold_35	4999	snp	C	A	A:35 C:0	CDS	+	56/495	19/164	missense_variant c.56C>A p.Ala19Glu	HCMLBOHL_04557		phage terminase, small subunit, P27 family protein
			scaffold_35	5009	snp	A	G	G:40 A:0	CDS	+	66/495	22/164	synonymous_variant c.66A>G p.Gly22Gly	HCMLBOHL_04557		phage terminase, small subunit, P27 family protein
			scaffold_35	5018	snp	C	A	A:31 C:0	CDS	+	75/495	25/164	synonymous_variant c.75C>A p.Gly25Gly	HCMLBOHL_04557		phage terminase, small subunit, P27 family protein
			scaffold_35	5033	snp	C	T	T:28 C:0	CDS	+	90/495	30/164	synonymous_variant c.90C>T p.Asn30Asn	HCMLBOHL_04557		phage terminase, small subunit, P27 family protein
			scaffold_35	5039	snp	T	A	A:31 T:0	CDS	+	96/495	32/164	missense_variant c.96T>A p.Asp32Glu	HCMLBOHL_04557		phage terminase, small subunit, P27 family protein
			scaffold_35	5981	snp	A	C	C:26 A:0	CDS	+	547/1734	183/577	missense_variant c.547A>C p.Met183Leu	HCMLBOHL_04558		terminase
			scaffold_35	6670	snp	A	G	G:16 A:0	CDS	+	1236/1734	412/577	synonymous_variant c.1236A>G p.Glu412Glu	HCMLBOHL_04558		terminase
			scaffold_35	6679	complex	GACAGCC	TACTGCG	TACTGCG:18 GACAGCC:0	CDS	+	1245/1734	415/577	synonymous_variant c.1245_1251delGACAGCCinsTACTGCG p.418	HCMLBOHL_04558		terminase
			scaffold_35	6691	snp	C	T	T:21 C:0	CDS	+	1257/1734	419/577	synonymous_variant c.1257C>T p.Arg419Arg	HCMLBOHL_04558		terminase
			scaffold_35	6706	snp	G	T	T:25 G:0	CDS	+	1272/1734	424/577	synonymous_variant c.1272G>T p.Val424Val	HCMLBOHL_04558		terminase
			scaffold_35	6716	complex	GTTC	TTTT	TTTT:22 GTTC:0	CDS	+	1282/1734	428/577	missense_variant c.1282_1285delGTTCinsTTTT p.Val428Phe	HCMLBOHL_04558		terminase
			scaffold_35	6724	complex	TGTTACCGC	AGTAACTGA	AGTAACTGA:24 TGTTACCGC:0	CDS	+	1290/1734	430/577	missense_variant c.1290_1298delTGTTACCGCinsAGTAACTGA p.Ala433Asp	HCMLBOHL_04558		terminase
			scaffold_35	6751	snp	T	C	C:39 T:0	CDS	+	1317/1734	439/577	synonymous_variant c.1317T>C p.Tyr439Tyr	HCMLBOHL_04558		terminase
			scaffold_35	6763	complex	CGAG	TGAA	TGAA:41 CGAG:0	CDS	+	1329/1734	443/577	synonymous_variant c.1329_1332delCGAGinsTGAA p.445	HCMLBOHL_04558		terminase
			scaffold_35	6778	snp	G	T	T:41 G:0	CDS	+	1344/1734	448/577	synonymous_variant c.1344G>T p.Ala448Ala	HCMLBOHL_04558		terminase
			scaffold_35	6788	complex	ATCAG	CTGAA	CTGAA:38 ATCAG:0	CDS	+	1354/1734	452/577	missense_variant c.1354_1358delATCAGinsCTGAA p.IleSer452LeuAsn	HCMLBOHL_04558		terminase
			scaffold_35	6802	complex	TGAGTCA	CGAATCC	CGAATCC:39 TGAGTCA:0	CDS	+	1368/1734	456/577	synonymous_variant c.1368_1374delTGAGTCAinsCGAATCC p.459	HCMLBOHL_04558		terminase
			scaffold_35	6814	complex	CGACCCCTTCGGGGCG	TGATCCATTTGGTGCC	TGATCCATTTGGTGCC:39 CGACCCCTTCGGGGCG:0	CDS	+	1380/1734	460/577	synonymous_variant c.1380_1395delCGACCCCTTCGGGGCGinsTGATCCATTTGGTGCC p.466	HCMLBOHL_04558		terminase
			scaffold_35	6838	complex	GTCG	TTCA	TTCA:54 GTCG:0	CDS	+	1404/1734	468/577	synonymous_variant c.1404_1407delGTCGinsTTCA p.470	HCMLBOHL_04558		terminase
			scaffold_35	6847	complex	CCTT	TCTA	TCTA:52 CCTT:0	CDS	+	1413/1734	471/577	synonymous_variant c.1413_1416delCCTTinsTCTA p.473	HCMLBOHL_04558		terminase
			scaffold_35	6860	snp	G	A	A:58 G:0	CDS	+	1426/1734	476/577	missense_variant c.1426G>A p.Asp476Asn	HCMLBOHL_04558		terminase
			scaffold_35	6868	complex	CCCCA	TCCCG	TCCCG:65 CCCCA:0	CDS	+	1434/1734	478/577	missense_variant c.1434_1438delCCCCAinsTCCCG p.Ile480Val	HCMLBOHL_04558		terminase
			scaffold_35	6877	snp	C	T	T:64 C:0	CDS	+	1443/1734	481/577	synonymous_variant c.1443C>T p.Thr481Thr	HCMLBOHL_04558		terminase
			scaffold_35	6883	snp	T	C	C:66 T:0	CDS	+	1449/1734	483/577	synonymous_variant c.1449T>C p.Ile483Ile	HCMLBOHL_04558		terminase
			scaffold_35	6889	snp	C	T	T:71 C:0	CDS	+	1455/1734	485/577	synonymous_variant c.1455C>T p.Asn485Asn	HCMLBOHL_04558		terminase
			scaffold_35	6919	snp	G	A	A:76 G:0	CDS	+	1485/1734	495/577	synonymous_variant c.1485G>A p.Glu495Glu	HCMLBOHL_04558		terminase
			scaffold_35	6943	snp	G	T	T:70 G:0	CDS	+	1509/1734	503/577	synonymous_variant c.1509G>T p.Gly503Gly	HCMLBOHL_04558		terminase
			scaffold_35	6994	snp	A	G	G:60 A:0	CDS	+	1560/1734	520/577	synonymous_variant c.1560A>G p.Val520Val	HCMLBOHL_04558		terminase
			scaffold_35	7024	snp	T	C	C:48 T:0	CDS	+	1590/1734	530/577	synonymous_variant c.1590T>C p.Asp530Asp	HCMLBOHL_04558		terminase
			scaffold_35	7037	complex	GTC	ATT	ATT:46 GTC:0	CDS	+	1603/1734	535/577	missense_variant c.1603_1605delGTCinsATT p.Val535Ile	HCMLBOHL_04558		terminase
			scaffold_35	7555	snp	G	A	A:74 G:0	CDS	+	194/1242	65/413	missense_variant c.194G>A p.Ser65Asn	HCMLBOHL_04560		portal protein
			scaffold_35	7635	snp	G	A	A:93 G:0	CDS	+	274/1242	92/413	missense_variant c.274G>A p.Gly92Ser	HCMLBOHL_04560		portal protein
			scaffold_35	7680	snp	T	C	C:92 T:0	CDS	+	319/1242	107/413	synonymous_variant c.319T>C p.Leu107Leu	HCMLBOHL_04560		portal protein
			scaffold_35	7740	snp	T	C	C:86 T:0	CDS	+	379/1242	127/413	synonymous_variant c.379T>C p.Leu127Leu	HCMLBOHL_04560		portal protein
			scaffold_35	7763	snp	T	C	C:87 T:0	CDS	+	402/1242	134/413	synonymous_variant c.402T>C p.Cys134Cys	HCMLBOHL_04560		portal protein
			scaffold_35	8084	snp	T	C	C:55 T:0	CDS	+	723/1242	241/413	synonymous_variant c.723T>C p.His241His	HCMLBOHL_04560		portal protein
			scaffold_35	8400	snp	G	A	A:62 G:0	CDS	+	1039/1242	347/413	missense_variant c.1039G>A p.Val347Met	HCMLBOHL_04560		portal protein
			scaffold_35	8501	snp	C	T	T:64 C:0	CDS	+	1140/1242	380/413	synonymous_variant c.1140C>T p.Gly380Gly	HCMLBOHL_04560		portal protein
			scaffold_35	8565	snp	C	T	T:65 C:0	CDS	+	1204/1242	402/413	stop_gained c.1204C>T p.Gln402*	HCMLBOHL_04560		portal protein
			scaffold_35	8628	snp	C	A	A:57 C:0	CDS	+	48/651	16/216	synonymous_variant c.48C>A p.Val16Val	HCMLBOHL_04561		pro-head protease
			scaffold_35	8877	snp	C	T	T:69 C:0	CDS	+	297/651	99/216	synonymous_variant c.297C>T p.Arg99Arg	HCMLBOHL_04561		pro-head protease
			scaffold_35	8904	snp	A	G	G:75 A:0	CDS	+	324/651	108/216	synonymous_variant c.324A>G p.Ser108Ser	HCMLBOHL_04561		pro-head protease
			scaffold_35	8932	snp	T	C	C:73 T:0	CDS	+	352/651	118/216	synonymous_variant c.352T>C p.Leu118Leu	HCMLBOHL_04561		pro-head protease
			scaffold_35	9290	snp	T	G	G:57 T:0	CDS	+	45/1206	15/401	synonymous_variant c.45T>G p.Leu15Leu	HCMLBOHL_04562		capsid protein
			scaffold_35	9462	snp	G	C	C:52 G:0	CDS	+	217/1206	73/401	missense_variant c.217G>C p.Gly73Arg	HCMLBOHL_04562		capsid protein
			scaffold_35	9659	snp	T	C	C:57 T:0	CDS	+	414/1206	138/401	synonymous_variant c.414T>C p.Arg138Arg	HCMLBOHL_04562		capsid protein
			scaffold_35	10459	snp	C	T	T:75 C:0
			scaffold_35	10599	snp	C	T	T:89 C:0	CDS	+	98/201	33/66	missense_variant c.98C>T p.Ala33Val	HCMLBOHL_04563		bacteriophage protein
			scaffold_35	10716	snp	T	C	C:70 T:0	CDS	+	12/324	4/107	synonymous_variant c.12T>C p.Ser4Ser	HCMLBOHL_04564		phage protein
			scaffold_35	10773	snp	C	T	T:73 C:0	CDS	+	69/324	23/107	synonymous_variant c.69C>T p.Arg23Arg	HCMLBOHL_04564		phage protein
			scaffold_35	11361	snp	C	A	A:66 C:0	CDS	+	337/405	113/134	missense_variant c.337C>A p.Leu113Ile	HCMLBOHL_04565		phage head-tail adaptor
			scaffold_35	11432	snp	A	T	T:60 A:0	CDS	+	32/513	11/170	missense_variant c.32A>T p.Tyr11Phe	HCMLBOHL_04566		phage protein
			scaffold_35	11487	snp	T	C	C:62 T:0	CDS	+	87/513	29/170	synonymous_variant c.87T>C p.Val29Val	HCMLBOHL_04566		phage protein
			scaffold_35	11616	snp	G	T	T:53 G:0	CDS	+	216/513	72/170	synonymous_variant c.216G>T p.Arg72Arg	HCMLBOHL_04566		phage protein
			scaffold_35	11745	snp	G	A	A:52 G:0	CDS	+	345/513	115/170	synonymous_variant c.345G>A p.Lys115Lys	HCMLBOHL_04566		phage protein
			scaffold_35	12224	complex	GGATC	AGATT	AGATT:38 GGATC:0	CDS	+	315/561	105/186	missense_variant c.315_319delGGATCinsAGATT p.Pro107Ser	HCMLBOHL_04567		phage protein
			scaffold_35	12252	snp	A	G	G:42 A:0	CDS	+	343/561	115/186	missense_variant c.343A>G p.Thr115Ala	HCMLBOHL_04567		phage protein
			scaffold_35	12374	snp	C	T	T:50 C:0	CDS	+	465/561	155/186	synonymous_variant c.465C>T p.Asp155Asp	HCMLBOHL_04567		phage protein
			scaffold_35	12633	snp	A	G	G:51 A:0	CDS	+	160/165	54/54	missense_variant c.160A>G p.Asn54Asp	HCMLBOHL_04569		tail sheath protein
			scaffold_35	13452	snp	G	T	T:60 G:0	CDS	+	825/1497	275/498	synonymous_variant c.825G>T p.Ala275Ala	HCMLBOHL_04569		tail sheath protein
			scaffold_35	13882	snp	T	C	C:65 T:0	CDS	+	1255/1497	419/498	missense_variant c.1255T>C p.Ser419Pro	HCMLBOHL_04569		tail sheath protein
			scaffold_35	13945	snp	A	C	C:72 A:0	CDS	+	1318/1497	440/498	missense_variant c.1318A>C p.Met440Leu	HCMLBOHL_04569		tail sheath protein
			scaffold_35	14001	snp	T	G	G:76 T:0	CDS	+	1374/1497	458/498	synonymous_variant c.1374T>G p.Val458Val	HCMLBOHL_04569		tail sheath protein
			scaffold_35	14017	snp	A	G	G:73 A:0	CDS	+	1390/1497	464/498	missense_variant c.1390A>G p.Asn464Asp	HCMLBOHL_04569		tail sheath protein
			scaffold_35	14342	snp	C	T	T:49 C:0	CDS	+	219/357	73/118	synonymous_variant c.219C>T p.Val73Val	HCMLBOHL_04570		tail protein
			scaffold_35	14348	snp	A	C	C:50 A:0	CDS	+	225/357	75/118	synonymous_variant c.225A>C p.Thr75Thr	HCMLBOHL_04570		tail protein
			scaffold_35	14531	snp	T	C	C:44 T:0	CDS	+	55/327	19/108	missense_variant c.55T>C p.Tyr19His	HCMLBOHL_04571		phage protein
			scaffold_35	14805	snp	T	C	C:49 T:0
			scaffold_35	14855	snp	T	C	C:46 T:0
			scaffold_35	15010	snp	T	C	C:45 T:0	CDS	+	123/1929	41/642	synonymous_variant c.123T>C p.Gly41Gly	HCMLBOHL_04572		transglycosylase
			scaffold_35	15016	snp	C	T	T:45 C:0	CDS	+	129/1929	43/642	synonymous_variant c.129C>T p.Ala43Ala	HCMLBOHL_04572		transglycosylase
			scaffold_35	15048	snp	T	C	C:48 T:0	CDS	+	161/1929	54/642	missense_variant c.161T>C p.Val54Ala	HCMLBOHL_04572		transglycosylase
			scaffold_35	15070	snp	T	C	C:39 T:0	CDS	+	183/1929	61/642	synonymous_variant c.183T>C p.Ile61Ile	HCMLBOHL_04572		transglycosylase
			scaffold_35	15427	snp	G	A	A:44 G:0	CDS	+	540/1929	180/642	synonymous_variant c.540G>A p.Lys180Lys	HCMLBOHL_04572		transglycosylase
			scaffold_35	15535	complex	AGAAATT	GGAGATA	GGAGATA:39 AGAAATT:0	CDS	+	648/1929	216/642	synonymous_variant c.648_654delAGAAATTinsGGAGATA p.219	HCMLBOHL_04572		transglycosylase
			scaffold_35	15547	complex	AACCGGC	CACTGGT	CACTGGT:40 AACCGGC:0	CDS	+	660/1929	220/642	synonymous_variant c.660_666delAACCGGCinsCACTGGT p.223	HCMLBOHL_04572		transglycosylase
			scaffold_35	15797	snp	A	C	C:38 A:0	CDS	+	910/1929	304/642	missense_variant c.910A>C p.Met304Leu	HCMLBOHL_04572		transglycosylase
			scaffold_35	15803	snp	C	T	T:40 C:0	CDS	+	916/1929	306/642	synonymous_variant c.916C>T p.Leu306Leu	HCMLBOHL_04572		transglycosylase
			scaffold_35	15817	snp	C	T	T:44 C:0	CDS	+	930/1929	310/642	synonymous_variant c.930C>T p.Asn310Asn	HCMLBOHL_04572		transglycosylase
			scaffold_35	15823	snp	G	T	T:44 G:0	CDS	+	936/1929	312/642	missense_variant c.936G>T p.Glu312Asp	HCMLBOHL_04572		transglycosylase
			scaffold_35	15830	complex	ACA	GCT	GCT:45 ACA:0	CDS	+	943/1929	315/642	missense_variant c.943_945delACAinsGCT p.Thr315Ala	HCMLBOHL_04572		transglycosylase
			scaffold_35	15979	snp	C	T	T:56 C:0	CDS	+	1092/1929	364/642	synonymous_variant c.1092C>T p.Ala364Ala	HCMLBOHL_04572		transglycosylase
			scaffold_35	16054	snp	T	G	G:55 T:0	CDS	+	1167/1929	389/642	synonymous_variant c.1167T>G p.Ala389Ala	HCMLBOHL_04572		transglycosylase
			scaffold_35	16096	complex	CGGT	TGGC	TGGC:56 CGGT:0	CDS	+	1209/1929	403/642	synonymous_variant c.1209_1212delCGGTinsTGGC p.405	HCMLBOHL_04572		transglycosylase
			scaffold_35	16477	snp	G	C	C:56 G:0	CDS	+	1590/1929	530/642	synonymous_variant c.1590G>C p.Gly530Gly	HCMLBOHL_04572		transglycosylase
			scaffold_35	16501	complex	TGGCG	CGGCA	CGGCA:54 TGGCG:0	CDS	+	1614/1929	538/642	missense_variant c.1614_1618delTGGCGinsCGGCA p.Ala540Thr	HCMLBOHL_04572		transglycosylase
			scaffold_35	16510	snp	C	T	T:56 C:0	CDS	+	1623/1929	541/642	synonymous_variant c.1623C>T p.Phe541Phe	HCMLBOHL_04572		transglycosylase
			scaffold_35	16544	complex	CGCGGG	AGGGGA	AGGGGA:56 CGCGGG:0	CDS	+	1657/1929	553/642	synonymous_variant c.1657_1662delCGCGGGinsAGGGGA p.555	HCMLBOHL_04572		transglycosylase
			scaffold_35	16659	snp	A	G	G:41 A:0	CDS	+	1772/1929	591/642	missense_variant c.1772A>G p.Glu591Gly	HCMLBOHL_04572		transglycosylase
			scaffold_35	17280	snp	C	T	T:55 C:0	CDS	+	431/1341	144/446	missense_variant c.431C>T p.Thr144Ile	HCMLBOHL_04573		DNA circulation family protein
			scaffold_35	17489	snp	A	G	G:63 A:0	CDS	+	640/1341	214/446	missense_variant c.640A>G p.Ser214Gly	HCMLBOHL_04573		DNA circulation family protein
			scaffold_35	17602	snp	G	C	C:68 G:0	CDS	+	753/1341	251/446	synonymous_variant c.753G>C p.Thr251Thr	HCMLBOHL_04573		DNA circulation family protein
			scaffold_35	17753	snp	C	T	T:66 C:0	CDS	+	904/1341	302/446	missense_variant c.904C>T p.Arg302Cys	HCMLBOHL_04573		DNA circulation family protein
			scaffold_35	17858	snp	A	G	G:85 A:0	CDS	+	1009/1341	337/446	missense_variant c.1009A>G p.Ser337Gly	HCMLBOHL_04573		DNA circulation family protein
			scaffold_35	17881	snp	C	T	T:84 C:0	CDS	+	1032/1341	344/446	synonymous_variant c.1032C>T p.Asn344Asn	HCMLBOHL_04573		DNA circulation family protein
			scaffold_35	17904	snp	T	G	G:82 T:0	CDS	+	1055/1341	352/446	missense_variant c.1055T>G p.Leu352Arg	HCMLBOHL_04573		DNA circulation family protein
			scaffold_35	18148	snp	G	A	A:87 G:0	CDS	+	1299/1341	433/446	synonymous_variant c.1299G>A p.Pro433Pro	HCMLBOHL_04573		DNA circulation family protein
			scaffold_35	18349	snp	G	T	T:102 G:0	CDS	+	163/1059	55/352	missense_variant c.163G>T p.Ala55Ser	HCMLBOHL_04574		baseplate protein
			scaffold_35	18354	snp	A	T	T:110 A:0	CDS	+	168/1059	56/352	synonymous_variant c.168A>T p.Val56Val	HCMLBOHL_04574		baseplate protein
			scaffold_35	18381	snp	C	T	T:98 C:0	CDS	+	195/1059	65/352	synonymous_variant c.195C>T p.Val65Val	HCMLBOHL_04574		baseplate protein
			scaffold_35	18508	snp	A	G	G:71 A:0	CDS	+	322/1059	108/352	missense_variant c.322A>G p.Lys108Glu	HCMLBOHL_04574		baseplate protein
			scaffold_35	18643	snp	T	C	C:52 T:0	CDS	+	457/1059	153/352	synonymous_variant c.457T>C p.Leu153Leu	HCMLBOHL_04574		baseplate protein
			scaffold_35	19182	snp	T	C	C:81 T:0	CDS	+	996/1059	332/352	synonymous_variant c.996T>C p.Ala332Ala	HCMLBOHL_04574		baseplate protein
			scaffold_35	19236	snp	G	A	A:79 G:0	CDS	+	1050/1059	350/352	synonymous_variant c.1050G>A p.Ala350Ala	HCMLBOHL_04574		baseplate protein
			scaffold_35	19358	snp	A	G	G:63 A:0	CDS	+	114/534	38/177	synonymous_variant c.114A>G p.Glu38Glu	HCMLBOHL_04575		baseplate assembly protein
			scaffold_35	19556	snp	C	A	A:69 C:0	CDS	+	312/534	104/177	synonymous_variant c.312C>A p.Arg104Arg	HCMLBOHL_04575		baseplate assembly protein
			scaffold_35	19569	snp	A	G	G:75 A:0	CDS	+	325/534	109/177	missense_variant c.325A>G p.Ile109Val	HCMLBOHL_04575		baseplate assembly protein
			scaffold_35	19762	snp	T	G	G:72 T:0	CDS	+	518/534	173/177	missense_variant c.518T>G p.Val173Gly	HCMLBOHL_04575		baseplate assembly protein
			scaffold_35	19781	snp	T	C	C:64 T:0
			scaffold_35	19834	snp	C	T	T:60 C:0	CDS	+	52/414	18/137	missense_variant c.52C>T p.Leu18Phe	HCMLBOHL_04576		phage protein GP46
			scaffold_35	20019	snp	T	C	C:62 T:0	CDS	+	237/414	79/137	synonymous_variant c.237T>C p.Arg79Arg	HCMLBOHL_04576		phage protein GP46
			scaffold_35	20115	snp	G	A	A:82 G:0	CDS	+	333/414	111/137	synonymous_variant c.333G>A p.Ala111Ala	HCMLBOHL_04576		phage protein GP46
			scaffold_35	20182	snp	G	A	A:89 G:0	CDS	+	400/414	134/137	missense_variant c.400G>A p.Glu134Lys	HCMLBOHL_04576		phage protein GP46
			scaffold_35	20329	snp	T	C	C:81 T:0	CDS	+	141/1080	47/359	synonymous_variant c.141T>C p.Ala47Ala	HCMLBOHL_04577		tail protein
			scaffold_35	20509	snp	G	T	T:71 G:0	CDS	+	321/1080	107/359	synonymous_variant c.321G>T p.Gly107Gly	HCMLBOHL_04577		tail protein
			scaffold_35	20724	snp	T	C	C:53 T:0	CDS	+	536/1080	179/359	missense_variant c.536T>C p.Leu179Pro	HCMLBOHL_04577		tail protein
			scaffold_35	20743	snp	T	C	C:53 T:0	CDS	+	555/1080	185/359	synonymous_variant c.555T>C p.Arg185Arg	HCMLBOHL_04577		tail protein
			scaffold_35	20752	snp	G	A	A:54 G:0	CDS	+	564/1080	188/359	synonymous_variant c.564G>A p.Glu188Glu	HCMLBOHL_04577		tail protein
			scaffold_35	20770	snp	T	A	A:59 T:0	CDS	+	582/1080	194/359	synonymous_variant c.582T>A p.Pro194Pro	HCMLBOHL_04577		tail protein
			scaffold_35	20818	snp	A	G	G:50 A:0	CDS	+	630/1080	210/359	synonymous_variant c.630A>G p.Ala210Ala	HCMLBOHL_04577		tail protein
			scaffold_35	21145	snp	C	T	T:31 C:0	CDS	+	957/1080	319/359	synonymous_variant c.957C>T p.Ser319Ser	HCMLBOHL_04577		tail protein
			scaffold_35	21173	snp	T	C	C:33 T:0	CDS	+	985/1080	329/359	synonymous_variant c.985T>C p.Leu329Leu	HCMLBOHL_04577		tail protein
			scaffold_35	21199	snp	T	G	G:34 T:0	CDS	+	1011/1080	337/359	synonymous_variant c.1011T>G p.Val337Val	HCMLBOHL_04577		tail protein
			scaffold_35	21276	complex	GTTG	ATTA	ATTA:39 GTTG:0	CDS	+	6/588	2/195	synonymous_variant c.6_9delGTTGinsATTA p.4	HCMLBOHL_04578		phage tail protein
			scaffold_35	21324	snp	A	G	G:51 A:0	CDS	+	54/588	18/195	synonymous_variant c.54A>G p.Gly18Gly	HCMLBOHL_04578		phage tail protein
			scaffold_35	21345	snp	T	C	C:51 T:0	CDS	+	75/588	25/195	synonymous_variant c.75T>C p.Asn25Asn	HCMLBOHL_04578		phage tail protein
			scaffold_35	21498	snp	G	T	T:68 G:0	CDS	+	228/588	76/195	synonymous_variant c.228G>T p.Val76Val	HCMLBOHL_04578		phage tail protein
			scaffold_35	21525	snp	T	G	G:74 T:0	CDS	+	255/588	85/195	synonymous_variant c.255T>G p.Arg85Arg	HCMLBOHL_04578		phage tail protein
			scaffold_35	21540	snp	G	A	A:73 G:0	CDS	+	270/588	90/195	synonymous_variant c.270G>A p.Ala90Ala	HCMLBOHL_04578		phage tail protein
			scaffold_35	21549	complex	CGGT	TGGC	TGGC:69 CGGT:0	CDS	+	279/588	93/195	synonymous_variant c.279_282delCGGTinsTGGC p.95	HCMLBOHL_04578		phage tail protein
			scaffold_35	21573	snp	C	T	T:75 C:0	CDS	+	303/588	101/195	synonymous_variant c.303C>T p.Tyr101Tyr	HCMLBOHL_04578		phage tail protein
			scaffold_35	21741	snp	T	C	C:49 T:0	CDS	+	471/588	157/195	synonymous_variant c.471T>C p.Asp157Asp	HCMLBOHL_04578		phage tail protein
			scaffold_35	21988	snp	C	T	T:19 C:0	CDS	+	144/1563	48/520	synonymous_variant c.144C>T p.Cys48Cys	HCMLBOHL_04579		putative phage tail fiber protein
			scaffold_35	22014	snp	A	C	C:26 A:0	CDS	+	170/1563	57/520	missense_variant c.170A>C p.Gln57Pro	HCMLBOHL_04579		putative phage tail fiber protein
			scaffold_35	22147	snp	T	C	C:55 T:0	CDS	+	303/1563	101/520	synonymous_variant c.303T>C p.Val101Val	HCMLBOHL_04579		putative phage tail fiber protein
			scaffold_35	22155	snp	A	G	G:58 A:0	CDS	+	311/1563	104/520	missense_variant c.311A>G p.Glu104Gly	HCMLBOHL_04579		putative phage tail fiber protein
			scaffold_35	22171	complex	GGCCGCCGATGCACTA	CGCTGCAGGGGCCCTG	CGCTGCAGGGGCCCTG:55 GGCCGCCGATGCACTA:0	CDS	+	327/1563	109/520	missense_variant c.327_342delGGCCGCCGATGCACTAinsCGCTGCAGGGGCCCTG p.Asp112Gly	HCMLBOHL_04579		putative phage tail fiber protein
			scaffold_35	22195	snp	A	G	G:62 A:0	CDS	+	351/1563	117/520	synonymous_variant c.351A>G p.Ser117Ser	HCMLBOHL_04579		putative phage tail fiber protein
			scaffold_35	22201	snp	T	C	C:63 T:0	CDS	+	357/1563	119/520	synonymous_variant c.357T>C p.Asn119Asn	HCMLBOHL_04579		putative phage tail fiber protein
			scaffold_35	22216	snp	G	T	T:63 G:0	CDS	+	372/1563	124/520	synonymous_variant c.372G>T p.Pro124Pro	HCMLBOHL_04579		putative phage tail fiber protein
			scaffold_35	22240	snp	T	C	C:68 T:0	CDS	+	396/1563	132/520	synonymous_variant c.396T>C p.Thr132Thr	HCMLBOHL_04579		putative phage tail fiber protein
			scaffold_35	22246	snp	C	T	T:63 C:0	CDS	+	402/1563	134/520	synonymous_variant c.402C>T p.Gly134Gly	HCMLBOHL_04579		putative phage tail fiber protein
			scaffold_35	22258	snp	G	A	A:66 G:0	CDS	+	414/1563	138/520	synonymous_variant c.414G>A p.Ser138Ser	HCMLBOHL_04579		putative phage tail fiber protein
			scaffold_35	22441	snp	T	C	C:68 T:0	CDS	+	597/1563	199/520	synonymous_variant c.597T>C p.Thr199Thr	HCMLBOHL_04579		putative phage tail fiber protein
			scaffold_35	22447	complex	GTTG	ATTA	ATTA:65 GTTG:0	CDS	+	603/1563	201/520	synonymous_variant c.603_606delGTTGinsATTA p.203	HCMLBOHL_04579		putative phage tail fiber protein
			scaffold_35	22456	complex	ACGCTCGCCTG	GCGTTCACCTT	GCGTTCACCTT:62 ACGCTCGCCTG:0	CDS	+	612/1563	204/520	missense_variant c.612_622delACGCTCGCCTGinsGCGTTCACCTT p.Ala208Ser	HCMLBOHL_04579		putative phage tail fiber protein
			scaffold_35	22721	complex	CGACTGAATGGGTCT	AGGCTAAACGGTCCG	AGGCTAAACGGTCCG:51 CGACTGAATGGGTCT:0	CDS	+	877/1563	293/520	missense_variant c.877_891delCGACTGAATGGGTCTinsAGGCTAAACGGTCCG p.Ser297Pro	HCMLBOHL_04579		putative phage tail fiber protein
			scaffold_35	22753	snp	C	T	T:72 C:0	CDS	+	909/1563	303/520	synonymous_variant c.909C>T p.Asp303Asp	HCMLBOHL_04579		putative phage tail fiber protein
			scaffold_35	22765	snp	C	T	T:71 C:0	CDS	+	921/1563	307/520	synonymous_variant c.921C>T p.Gly307Gly	HCMLBOHL_04579		putative phage tail fiber protein
			scaffold_35	22774	snp	A	G	G:68 A:0	CDS	+	930/1563	310/520	synonymous_variant c.930A>G p.Ser310Ser	HCMLBOHL_04579		putative phage tail fiber protein
			scaffold_35	22780	complex	GC	AT	AT:62 GC:0	CDS	+	936/1563	312/520	missense_variant c.936_937delGCinsAT p.Leu313Phe	HCMLBOHL_04579		putative phage tail fiber protein
			scaffold_35	22786	snp	T	A	A:61 T:0	CDS	+	942/1563	314/520	synonymous_variant c.942T>A p.Gly314Gly	HCMLBOHL_04579		putative phage tail fiber protein
			scaffold_35	22798	snp	C	A	A:59 C:0	CDS	+	954/1563	318/520	synonymous_variant c.954C>A p.Thr318Thr	HCMLBOHL_04579		putative phage tail fiber protein
			scaffold_35	22806	complex	AACAGGATGGC	AGTGGCACAGT	AGTGGCACAGT:50 AACAGGATGGC:0	CDS	+	963/1563	321/520	missense_variant c.963_972delACAGGATGGCinsGTGGCACAGT p.GlnAspGly322TrpHisSer	HCMLBOHL_04579		putative phage tail fiber protein
			scaffold_35	22831	snp	T	G	G:76 T:0	CDS	+	987/1563	329/520	synonymous_variant c.987T>G p.Gly329Gly	HCMLBOHL_04579		putative phage tail fiber protein
			scaffold_35	22837	snp	C	T	T:75 C:0	CDS	+	993/1563	331/520	synonymous_variant c.993C>T p.Tyr331Tyr	HCMLBOHL_04579		putative phage tail fiber protein
			scaffold_35	22849	complex	CCGGGTC	TCTGGTT	TCTGGTT:78 CCGGGTC:0	CDS	+	1005/1563	335/520	missense_variant c.1005_1011delCCGGGTCinsTCTGGTT p.Arg336Leu	HCMLBOHL_04579		putative phage tail fiber protein
			scaffold_35	22867	snp	T	C	C:89 T:0	CDS	+	1023/1563	341/520	synonymous_variant c.1023T>C p.Asp341Asp	HCMLBOHL_04579		putative phage tail fiber protein
			scaffold_35	22877	complex	TTA	CTG	CTG:92 TTA:0	CDS	+	1033/1563	345/520	synonymous_variant c.1033_1035delTTAinsCTG p.346	HCMLBOHL_04579		putative phage tail fiber protein
			scaffold_35	22911	complex	GCA	CCG	CCG:85 GCA:0	CDS	+	1067/1563	356/520	missense_variant c.1067_1069delGCAinsCCG p.GlyIle356AlaVal	HCMLBOHL_04579		putative phage tail fiber protein
			scaffold_35	22918	snp	A	C	C:84 A:0	CDS	+	1074/1563	358/520	synonymous_variant c.1074A>C p.Arg358Arg	HCMLBOHL_04579		putative phage tail fiber protein
			scaffold_35	22924	complex	TGACGG	CAACGC	CAACGC:82 TGACGG:0	CDS	+	1080/1563	360/520	missense_variant c.1080_1085delTGACGGinsCAACGC p.AspGly361AsnAla	HCMLBOHL_04579		putative phage tail fiber protein
			scaffold_35	22935	complex	GGCTT	AACTG	AACTG:87 GGCTT:0	CDS	+	1091/1563	364/520	missense_variant c.1091_1095delGGCTTinsAACTG p.Arg364Lys	HCMLBOHL_04579		putative phage tail fiber protein
			scaffold_35	22996	snp	T	C	C:102 T:0	CDS	+	1152/1563	384/520	synonymous_variant c.1152T>C p.Asp384Asp	HCMLBOHL_04579		putative phage tail fiber protein
			scaffold_35	23068	snp	T	C	C:94 T:0	CDS	+	1224/1563	408/520	synonymous_variant c.1224T>C p.Asp408Asp	HCMLBOHL_04579		putative phage tail fiber protein
			scaffold_35	23095	snp	C	A	A:88 C:0	CDS	+	1251/1563	417/520	synonymous_variant c.1251C>A p.Gly417Gly	HCMLBOHL_04579		putative phage tail fiber protein
			scaffold_35	23131	snp	C	T	T:73 C:0	CDS	+	1287/1563	429/520	synonymous_variant c.1287C>T p.Ala429Ala	HCMLBOHL_04579		putative phage tail fiber protein
			scaffold_35	23164	complex	TGTC	GCTA	GCTA:42 TGTC:0	CDS	+	1320/1563	440/520	missense_variant c.1320_1323delTGTCinsGCTA p.Val441Leu	HCMLBOHL_04579		putative phage tail fiber protein
			scaffold_35	23173	complex	GAATA	AAATG	AAATG:43 GAATA:0	CDS	+	1329/1563	443/520	missense_variant c.1329_1333delGAATAinsAAATG p.Ser445Gly	HCMLBOHL_04579		putative phage tail fiber protein
			scaffold_35	23183	complex	CTGAGTCTG	TTAAGTACC	TTAAGTACC:43 CTGAGTCTG:0	CDS	+	1339/1563	447/520	missense_variant c.1339_1347delCTGAGTCTGinsTTAAGTACC p.Leu449Thr	HCMLBOHL_04579		putative phage tail fiber protein
			scaffold_35	23207	snp	T	C	C:50 T:0	CDS	+	1363/1563	455/520	missense_variant c.1363T>C p.Phe455Leu	HCMLBOHL_04579		putative phage tail fiber protein
			scaffold_35	23213	mnp	GC	TT	TT:53 GC:0	CDS	+	1369/1563	457/520	missense_variant c.1369_1370delGCinsTT p.Ala457Leu	HCMLBOHL_04579		putative phage tail fiber protein
			scaffold_35	23320	snp	G	T	T:71 G:0	CDS	+	1476/1563	492/520	missense_variant c.1476G>T p.Gln492His	HCMLBOHL_04579		putative phage tail fiber protein
			scaffold_35	23342	mnp	GC	AA	AA:64 GC:0	CDS	+	1498/1563	500/520	missense_variant c.1498_1499delGCinsAA p.Ala500Asn	HCMLBOHL_04579		putative phage tail fiber protein
			scaffold_35	23373	snp	A	G	G:66 A:0	CDS	+	1529/1563	510/520	missense_variant c.1529A>G p.Asn510Ser	HCMLBOHL_04579		putative phage tail fiber protein
			scaffold_35	23403	snp	C	T	T:59 C:0	CDS	+	1559/1563	520/520	missense_variant c.1559C>T p.Ala520Val	HCMLBOHL_04579		putative phage tail fiber protein
			scaffold_35	23422	snp	G	A	A:52 G:0	CDS	+	16/576	6/191	missense_variant c.16G>A p.Asp6Asn	HCMLBOHL_04580		putative phage tail protein
			scaffold_35	23427	snp	T	C	C:53 T:0	CDS	+	21/576	7/191	synonymous_variant c.21T>C p.Ile7Ile	HCMLBOHL_04580		putative phage tail protein
			scaffold_35	23465	snp	G	A	A:52 G:0	CDS	+	59/576	20/191	missense_variant c.59G>A p.Gly20Asp	HCMLBOHL_04580		putative phage tail protein
			scaffold_35	23472	complex	GCAGTCC	TCAGGCT	TCAGGCT:48 GCAGTCC:0	CDS	+	66/576	22/191	missense_variant c.66_72delGCAGTCCinsTCAGGCT p.Ser24Ala	HCMLBOHL_04580		putative phage tail protein
			scaffold_35	23498	snp	T	A	A:52 T:0	CDS	+	92/576	31/191	missense_variant c.92T>A p.Phe31Tyr	HCMLBOHL_04580		putative phage tail protein
			scaffold_35	23503	snp	T	C	C:54 T:0	CDS	+	97/576	33/191	synonymous_variant c.97T>C p.Leu33Leu	HCMLBOHL_04580		putative phage tail protein
			scaffold_35	23508	snp	A	G	G:52 A:0	CDS	+	102/576	34/191	synonymous_variant c.102A>G p.Glu34Glu	HCMLBOHL_04580		putative phage tail protein
			scaffold_35	23514	complex	AGACGGG	CGATGGA	CGATGGA:52 AGACGGG:0	CDS	+	108/576	36/191	missense_variant c.108_114delAGACGGGinsCGATGGA p.Glu36Asp	HCMLBOHL_04580		putative phage tail protein
			scaffold_35	23535	snp	A	G	G:54 A:0	CDS	+	129/576	43/191	synonymous_variant c.129A>G p.Glu43Glu	HCMLBOHL_04580		putative phage tail protein
			scaffold_35	23562	snp	C	T	T:51 C:0	CDS	+	156/576	52/191	synonymous_variant c.156C>T p.Thr52Thr	HCMLBOHL_04580		putative phage tail protein
			scaffold_35	23571	snp	C	A	A:47 C:0	CDS	+	165/576	55/191	synonymous_variant c.165C>A p.Ile55Ile	HCMLBOHL_04580		putative phage tail protein
			scaffold_35	23641	snp	G	T	T:55 G:0	CDS	+	235/576	79/191	missense_variant c.235G>T p.Ala79Ser	HCMLBOHL_04580		putative phage tail protein
			scaffold_35	23653	snp	C	T	T:64 C:0	CDS	+	247/576	83/191	synonymous_variant c.247C>T p.Leu83Leu	HCMLBOHL_04580		putative phage tail protein
			scaffold_35	23687	snp	C	A	A:60 C:0	CDS	+	281/576	94/191	missense_variant c.281C>A p.Ala94Asp	HCMLBOHL_04580		putative phage tail protein
			scaffold_35	23700	snp	T	C	C:58 T:0	CDS	+	294/576	98/191	synonymous_variant c.294T>C p.Cys98Cys	HCMLBOHL_04580		putative phage tail protein
			scaffold_35	23712	snp	T	C	C:65 T:0	CDS	+	306/576	102/191	synonymous_variant c.306T>C p.Cys102Cys	HCMLBOHL_04580		putative phage tail protein
			scaffold_35	23726	snp	T	C	C:65 T:0	CDS	+	320/576	107/191	missense_variant c.320T>C p.Met107Thr	HCMLBOHL_04580		putative phage tail protein
			scaffold_35	23751	complex	TGC	CGT	CGT:69 TGC:0	CDS	+	345/576	115/191	missense_variant c.345_347delTGCinsCGT p.Ala116Val	HCMLBOHL_04580		putative phage tail protein
			scaffold_35	23762	complex	TTC	GTT	GTT:65 TTC:0	CDS	+	356/576	119/191	missense_variant c.356_358delTTCinsGTT p.ValHis119GlyTyr	HCMLBOHL_04580		putative phage tail protein
			scaffold_35	23769	snp	G	T	T:71 G:0	CDS	+	363/576	121/191	synonymous_variant c.363G>T p.Ser121Ser	HCMLBOHL_04580		putative phage tail protein
			scaffold_35	23817	snp	G	T	T:78 G:0	CDS	+	411/576	137/191	synonymous_variant c.411G>T p.Leu137Leu	HCMLBOHL_04580		putative phage tail protein
			scaffold_35	23838	snp	T	C	C:70 T:0	CDS	+	432/576	144/191	synonymous_variant c.432T>C p.Ile144Ile	HCMLBOHL_04580		putative phage tail protein
			scaffold_35	23850	snp	G	A	A:74 G:0	CDS	+	444/576	148/191	synonymous_variant c.444G>A p.Ala148Ala	HCMLBOHL_04580		putative phage tail protein
			scaffold_35	23883	snp	G	A	A:67 G:0	CDS	+	477/576	159/191	synonymous_variant c.477G>A p.Glu159Glu	HCMLBOHL_04580		putative phage tail protein
			scaffold_35	23901	complex	CGCC	AGCA	AGCA:65 CGCC:0	CDS	+	495/576	165/191	missense_variant c.495_498delCGCCinsAGCA p.Asp165Glu	HCMLBOHL_04580		putative phage tail protein
			scaffold_35	23913	complex	CTAC	TTAT	TTAT:63 CTAC:0	CDS	+	507/576	169/191	synonymous_variant c.507_510delCTACinsTTAT p.171	HCMLBOHL_04580		putative phage tail protein
			scaffold_35	23928	complex	TAACCGT	AAACAGG	AAACAGG:54 TAACCGT:0	CDS	+	522/576	174/191	synonymous_variant c.522_528delTAACCGTinsAAACAGG p.177	HCMLBOHL_04580		putative phage tail protein
			scaffold_35	23944	complex	GCTTCC	TCTGCG	TCTGCG:50 GCTTCC:0	CDS	+	538/576	180/191	missense_variant c.538_543delGCTTCCinsTCTGCG p.AlaSer180SerAla	HCMLBOHL_04580		putative phage tail protein
			scaffold_35	25668	snp	C	G	G:53 C:0
			scaffold_35	25677	snp	C	T	T:61 C:0
			scaffold_35	25709	snp	G	A	A:73 G:0
			scaffold_35	25718	snp	T	G	G:69 T:0
			scaffold_35	25750	snp	A	G	G:77 A:0
			scaffold_35	25832	snp	A	G	G:63 A:0
			scaffold_35	25844	snp	A	G	G:63 A:0
			scaffold_35	25874	snp	G	A	A:50 G:0
			scaffold_35	25894	snp	C	T	T:48 C:0
	Evolved	Colony	CHROM	POS	TYPE	REF	ALT	EVIDENCE	FTYPE	STRAND	NT_POS	AA_POS	EFFECT	LOCUS_TAG	GENE	PRODUCT
			scaffold_0	451557	snp	G	T	T:21 G:0	CDS	+	361/993	121/330	stop_gained c.361G>T p.Glu121*	HCMLBOHL_00430		RNA polymerase sigma factor RpoS
			scaffold_22	51796	snp	T	A	A:10 T:0
			scaffold_23	37501	snp	A	G	G:25 A:0	CDS	+	289/1284	97/427	missense_variant c.289A>G p.Thr97Ala	HCMLBOHL_04020	aroA	3-phosphoshikimate 1-carboxyvinyltransferase
			scaffold_35	543	snp	G	A	A:16 G:0	CDS	+	420/522	140/173	synonymous_variant c.420G>A p.Glu140Glu	HCMLBOHL_04549		putative cytoplasmic protein
			scaffold_35	618	snp	T	C	C:27 T:0	CDS	+	495/522	165/173	synonymous_variant c.495T>C p.Arg165Arg	HCMLBOHL_04549		putative cytoplasmic protein
			scaffold_35	630	snp	A	T	T:32 A:0	CDS	+	507/522	169/173	synonymous_variant c.507A>T p.Ile169Ile	HCMLBOHL_04549		putative cytoplasmic protein
			scaffold_35	636	snp	T	G	G:30 T:0	CDS	+	513/522	171/173	synonymous_variant c.513T>G p.Val171Val	HCMLBOHL_04549		putative cytoplasmic protein
			scaffold_35	646	snp	G	A	A:33 G:0
			scaffold_35	655	mnp	GA	AC	AC:34 GA:0
			scaffold_35	691	snp	C	A	A:48 C:0	CDS	+	33/753	11/250	synonymous_variant c.33C>A p.Ser11Ser	HCMLBOHL_04550		antitermination protein
			scaffold_35	721	snp	A	T	T:49 A:0	CDS	+	63/753	21/250	synonymous_variant c.63A>T p.Ala21Ala	HCMLBOHL_04550		antitermination protein
			scaffold_35	732	complex	GCTCAGGTGGTTTA	CCTCCGAATCTTTG	CCTCCGAATCTTTG:42 GCTCAGGTGGTTTA:0	CDS	+	74/753	25/250	missense_variant c.74_87delGCTCAGGTGGTTTAinsCCTCCGAATCTTTG p.GlySerGlyGly25AlaSerGluSer	HCMLBOHL_04550		antitermination protein
			scaffold_35	760	snp	G	A	A:47 G:0	CDS	+	102/753	34/250	synonymous_variant c.102G>A p.Val34Val	HCMLBOHL_04550		antitermination protein
			scaffold_35	766	snp	T	G	G:47 T:0	CDS	+	108/753	36/250	synonymous_variant c.108T>G p.Ala36Ala	HCMLBOHL_04550		antitermination protein
			scaffold_35	796	complex	GCTTGGG	ACTGGGT	ACTGGGT:49 GCTTGGG:0	CDS	+	138/753	46/250	synonymous_variant c.138_144delGCTTGGGinsACTGGGT p.49	HCMLBOHL_04550		antitermination protein
			scaffold_35	830	snp	G	A	A:49 G:0	CDS	+	172/753	58/250	missense_variant c.172G>A p.Val58Ile	HCMLBOHL_04550		antitermination protein
			scaffold_35	836	snp	G	A	A:48 G:0	CDS	+	178/753	60/250	missense_variant c.178G>A p.Asp60Asn	HCMLBOHL_04550		antitermination protein
			scaffold_35	842	complex	CAGTTT	GACTTC	GACTTC:45 CAGTTT:0	CDS	+	184/753	62/250	missense_variant c.184_189delCAGTTTinsGACTTC p.Gln62Asp	HCMLBOHL_04550		antitermination protein
			scaffold_35	875	snp	A	G	G:38 A:0	CDS	+	217/753	73/250	missense_variant c.217A>G p.Met73Val	HCMLBOHL_04550		antitermination protein
			scaffold_35	896	snp	T	C	C:39 T:0	CDS	+	238/753	80/250	synonymous_variant c.238T>C p.Leu80Leu	HCMLBOHL_04550		antitermination protein
			scaffold_35	901	complex	CAAA	TAAG	TAAG:41 CAAA:0	CDS	+	243/753	81/250	synonymous_variant c.243_246delCAAAinsTAAG p.83	HCMLBOHL_04550		antitermination protein
			scaffold_35	919	snp	C	T	T:35 C:0	CDS	+	261/753	87/250	synonymous_variant c.261C>T p.Thr87Thr	HCMLBOHL_04550		antitermination protein
			scaffold_35	931	complex	CATC	TGTT	TGTT:31 CATC:0	CDS	+	273/753	91/250	missense_variant c.273_276delCATCinsTGTT p.Ile92Val	HCMLBOHL_04550		antitermination protein
			scaffold_35	943	snp	T	C	C:33 T:0	CDS	+	285/753	95/250	synonymous_variant c.285T>C p.Leu95Leu	HCMLBOHL_04550		antitermination protein
			scaffold_35	955	snp	C	A	A:29 C:0	CDS	+	297/753	99/250	synonymous_variant c.297C>A p.Ala99Ala	HCMLBOHL_04550		antitermination protein
			scaffold_35	973	snp	G	A	A:29 G:0	CDS	+	315/753	105/250	synonymous_variant c.315G>A p.Arg105Arg	HCMLBOHL_04550		antitermination protein
			scaffold_35	979	snp	G	T	T:27 G:0	CDS	+	321/753	107/250	synonymous_variant c.321G>T p.Ala107Ala	HCMLBOHL_04550		antitermination protein
			scaffold_35	985	snp	T	C	C:27 T:0	CDS	+	327/753	109/250	synonymous_variant c.327T>C p.Ser109Ser	HCMLBOHL_04550		antitermination protein
			scaffold_35	1012	complex	GACT	TACG	TACG:27 GACT:0	CDS	+	354/753	118/250	synonymous_variant c.354_357delGACTinsTACG p.120	HCMLBOHL_04550		antitermination protein
			scaffold_35	1025	snp	A	C	C:27 A:0	CDS	+	367/753	123/250	missense_variant c.367A>C p.Asn123His	HCMLBOHL_04550		antitermination protein
			scaffold_35	1033	complex	GCGC	ACGT	ACGT:27 GCGC:0	CDS	+	375/753	125/250	synonymous_variant c.375_378delGCGCinsACGT p.127	HCMLBOHL_04550		antitermination protein
			scaffold_35	1059	complex	GCGGGGTATCTGTT	ATGGTGAACCCGTC	ATGGTGAACCCGTC:23 GCGGGGTATCTGTT:0	CDS	+	401/753	134/250	missense_variant c.401_414delGCGGGGTATCTGTTinsATGGTGAACCCGTC p.SerGlyValSer134AsnGlyGluPro	HCMLBOHL_04550		antitermination protein
			scaffold_35	1078	complex	GGAA	AGAG	AGAG:22 GGAA:0	CDS	+	420/753	140/250	synonymous_variant c.420_423delGGAAinsAGAG p.142	HCMLBOHL_04550		antitermination protein
			scaffold_35	1089	snp	G	A	A:30 G:0	CDS	+	431/753	144/250	missense_variant c.431G>A p.Gly144Glu	HCMLBOHL_04550		antitermination protein
			scaffold_35	1135	complex	AGC	GGT	GGT:42 AGC:0	CDS	+	477/753	159/250	missense_variant c.477_479delAGCinsGGT p.Ala160Val	HCMLBOHL_04550		antitermination protein
			scaffold_35	1169	snp	C	T	T:48 C:0	CDS	+	511/753	171/250	synonymous_variant c.511C>T p.Leu171Leu	HCMLBOHL_04550		antitermination protein
			scaffold_35	1183	complex	GACCCGA	AACTCGG	AACTCGG:47 GACCCGA:0	CDS	+	525/753	175/250	synonymous_variant c.525_531delGACCCGAinsAACTCGG p.178	HCMLBOHL_04550		antitermination protein
			scaffold_35	1199	snp	A	G	G:41 A:0	CDS	+	541/753	181/250	missense_variant c.541A>G p.Thr181Ala	HCMLBOHL_04550		antitermination protein
			scaffold_35	1246	snp	T	C	C:44 T:0	CDS	+	588/753	196/250	synonymous_variant c.588T>C p.Ser196Ser	HCMLBOHL_04550		antitermination protein
			scaffold_35	1261	snp	G	A	A:49 G:0	CDS	+	603/753	201/250	synonymous_variant c.603G>A p.Thr201Thr	HCMLBOHL_04550		antitermination protein
			scaffold_35	1303	snp	G	T	T:46 G:0	CDS	+	645/753	215/250	synonymous_variant c.645G>T p.Thr215Thr	HCMLBOHL_04550		antitermination protein
			scaffold_35	1334	snp	A	G	G:47 A:0	CDS	+	676/753	226/250	missense_variant c.676A>G p.Ile226Val	HCMLBOHL_04550		antitermination protein
			scaffold_35	1441	snp	T	A	A:49 T:0
			scaffold_35	1448	snp	T	C	C:46 T:0
			scaffold_35	1461	snp	C	A	A:45 C:0
			scaffold_35	1474	snp	T	C	C:43 T:0
			scaffold_35	1493	snp	A	G	G:40 A:0
			scaffold_35	1499	snp	G	A	A:42 G:0
			scaffold_35	3537	complex	ATGT	CTGC	CTGC:39 ATGT:0	CDS	+	97/345	33/114	missense_variant c.97_100delATGTinsCTGC p.MetSer33LeuPro	HCMLBOHL_04554		peptidase
			scaffold_35	4494	snp	C	T	T:27 C:0	CDS	+	27/351	9/116	synonymous_variant c.27C>T p.Cys9Cys	HCMLBOHL_04556		endonuclease
			scaffold_35	4503	complex	TGGT	CGGC	CGGC:27 TGGT:0	CDS	+	36/351	12/116	synonymous_variant c.36_39delTGGTinsCGGC p.14	HCMLBOHL_04556		endonuclease
			scaffold_35	4515	complex	AACTACC	TACCACG	TACCACG:27 AACTACC:0	CDS	+	48/351	16/116	missense_variant c.48_54delAACTACCinsTACCACG p.Gln16His	HCMLBOHL_04556		endonuclease
			scaffold_35	4527	snp	T	C	C:33 T:0	CDS	+	60/351	20/116	synonymous_variant c.60T>C p.Asp20Asp	HCMLBOHL_04556		endonuclease
			scaffold_35	4542	snp	T	C	C:34 T:0	CDS	+	75/351	25/116	synonymous_variant c.75T>C p.Cys25Cys	HCMLBOHL_04556		endonuclease
			scaffold_35	4548	snp	T	C	C:33 T:0	CDS	+	81/351	27/116	synonymous_variant c.81T>C p.Ser27Ser	HCMLBOHL_04556		endonuclease
			scaffold_35	4584	complex	ACAA	CCAG	CCAG:30 ACAA:0	CDS	+	117/351	39/116	synonymous_variant c.117_120delACAAinsCCAG p.41	HCMLBOHL_04556		endonuclease
			scaffold_35	4593	complex	TCAT	ATAC	ATAC:26 TCAT:0	CDS	+	126/351	42/116	missense_variant c.126_129delTCATinsATAC p.His43Tyr	HCMLBOHL_04556		endonuclease
			scaffold_35	4605	complex	CTAC	TTAT	TTAT:35 CTAC:0	CDS	+	138/351	46/116	synonymous_variant c.138_141delCTACinsTTAT p.48	HCMLBOHL_04556		endonuclease
			scaffold_35	4624	complex	AG	GT	GT:35 AG:0	CDS	+	157/351	53/116	missense_variant c.157_158delAGinsGT p.Ser53Val	HCMLBOHL_04556		endonuclease
			scaffold_35	4641	snp	C	G	G:39 C:0	CDS	+	174/351	58/116	synonymous_variant c.174C>G p.Val58Val	HCMLBOHL_04556		endonuclease
			scaffold_35	4665	snp	T	C	C:32 T:0	CDS	+	198/351	66/116	synonymous_variant c.198T>C p.Cys66Cys	HCMLBOHL_04556		endonuclease
			scaffold_35	4671	complex	ATGT	GTGC	GTGC:32 ATGT:0	CDS	+	204/351	68/116	synonymous_variant c.204_207delATGTinsGTGC p.70	HCMLBOHL_04556		endonuclease
			scaffold_35	4719	complex	TATT	CATC	CATC:29 TATT:0	CDS	+	252/351	84/116	synonymous_variant c.252_255delTATTinsCATC p.86	HCMLBOHL_04556		endonuclease
			scaffold_35	4749	complex	TGACTGC	CGACAGT	CGACAGT:30 TGACTGC:0	CDS	+	282/351	94/116	missense_variant c.282_288delTGACTGCinsCGACAGT p.Cys96Ser	HCMLBOHL_04556		endonuclease
			scaffold_35	4779	complex	GTGT	CTGC	CTGC:27 GTGT:0	CDS	+	312/351	104/116	synonymous_variant c.312_315delGTGTinsCTGC p.106	HCMLBOHL_04556		endonuclease
			scaffold_35	4810	complex	CTG	TTA	TTA:11 CTG:0	CDS	+	343/351	115/116	synonymous_variant c.343_345delCTGinsTTA p.116	HCMLBOHL_04556		endonuclease
			scaffold_35	4892	complex	TCAACGTT	CCCTCGAA	CCCTCGAA:25 TCAACGTT:0
			scaffold_35	4985	snp	A	T	T:44 A:0	CDS	+	42/495	14/164	synonymous_variant c.42A>T p.Pro14Pro	HCMLBOHL_04557		phage terminase, small subunit, P27 family protein
			scaffold_35	4999	snp	C	A	A:38 C:0	CDS	+	56/495	19/164	missense_variant c.56C>A p.Ala19Glu	HCMLBOHL_04557		phage terminase, small subunit, P27 family protein
			scaffold_35	5009	snp	A	G	G:42 A:0	CDS	+	66/495	22/164	synonymous_variant c.66A>G p.Gly22Gly	HCMLBOHL_04557		phage terminase, small subunit, P27 family protein
			scaffold_35	5018	snp	C	A	A:33 C:1	CDS	+	75/495	25/164	synonymous_variant c.75C>A p.Gly25Gly	HCMLBOHL_04557		phage terminase, small subunit, P27 family protein
			scaffold_35	5033	snp	C	T	T:37 C:0	CDS	+	90/495	30/164	synonymous_variant c.90C>T p.Asn30Asn	HCMLBOHL_04557		phage terminase, small subunit, P27 family protein
			scaffold_35	5039	snp	T	A	A:34 T:0	CDS	+	96/495	32/164	missense_variant c.96T>A p.Asp32Glu	HCMLBOHL_04557		phage terminase, small subunit, P27 family protein
			scaffold_35	5981	snp	A	C	C:14 A:0	CDS	+	547/1734	183/577	missense_variant c.547A>C p.Met183Leu	HCMLBOHL_04558		terminase
			scaffold_35	6679	complex	GACAGCC	TACTGCG	TACTGCG:10 GACAGCC:0	CDS	+	1245/1734	415/577	synonymous_variant c.1245_1251delGACAGCCinsTACTGCG p.418	HCMLBOHL_04558		terminase
			scaffold_35	6691	snp	C	T	T:11 C:0	CDS	+	1257/1734	419/577	synonymous_variant c.1257C>T p.Arg419Arg	HCMLBOHL_04558		terminase
			scaffold_35	6706	snp	G	T	T:12 G:0	CDS	+	1272/1734	424/577	synonymous_variant c.1272G>T p.Val424Val	HCMLBOHL_04558		terminase
			scaffold_35	6716	complex	GTTC	TTTT	TTTT:14 GTTC:0	CDS	+	1282/1734	428/577	missense_variant c.1282_1285delGTTCinsTTTT p.Val428Phe	HCMLBOHL_04558		terminase
			scaffold_35	6724	complex	TGTTACCGC	AGTAACTGA	AGTAACTGA:14 TGTTACCGC:0	CDS	+	1290/1734	430/577	missense_variant c.1290_1298delTGTTACCGCinsAGTAACTGA p.Ala433Asp	HCMLBOHL_04558		terminase
			scaffold_35	6751	snp	T	C	C:22 T:0	CDS	+	1317/1734	439/577	synonymous_variant c.1317T>C p.Tyr439Tyr	HCMLBOHL_04558		terminase
			scaffold_35	6763	complex	CGAG	TGAA	TGAA:26 CGAG:0	CDS	+	1329/1734	443/577	synonymous_variant c.1329_1332delCGAGinsTGAA p.445	HCMLBOHL_04558		terminase
			scaffold_35	6778	snp	G	T	T:26 G:0	CDS	+	1344/1734	448/577	synonymous_variant c.1344G>T p.Ala448Ala	HCMLBOHL_04558		terminase
			scaffold_35	6788	complex	ATCAG	CTGAA	CTGAA:20 ATCAG:0	CDS	+	1354/1734	452/577	missense_variant c.1354_1358delATCAGinsCTGAA p.IleSer452LeuAsn	HCMLBOHL_04558		terminase
			scaffold_35	6802	complex	TGAGTCA	CGAATCC	CGAATCC:22 TGAGTCA:0	CDS	+	1368/1734	456/577	synonymous_variant c.1368_1374delTGAGTCAinsCGAATCC p.459	HCMLBOHL_04558		terminase
			scaffold_35	6814	complex	CGACCCCTTCGGGGCG	TGATCCATTTGGTGCC	TGATCCATTTGGTGCC:21 CGACCCCTTCGGGGCG:0	CDS	+	1380/1734	460/577	synonymous_variant c.1380_1395delCGACCCCTTCGGGGCGinsTGATCCATTTGGTGCC p.466	HCMLBOHL_04558		terminase
			scaffold_35	6838	complex	GTCG	TTCA	TTCA:32 GTCG:0	CDS	+	1404/1734	468/577	synonymous_variant c.1404_1407delGTCGinsTTCA p.470	HCMLBOHL_04558		terminase
			scaffold_35	6847	complex	CCTT	TCTA	TCTA:33 CCTT:0	CDS	+	1413/1734	471/577	synonymous_variant c.1413_1416delCCTTinsTCTA p.473	HCMLBOHL_04558		terminase
			scaffold_35	6860	snp	G	A	A:37 G:0	CDS	+	1426/1734	476/577	missense_variant c.1426G>A p.Asp476Asn	HCMLBOHL_04558		terminase
			scaffold_35	6868	complex	CCCCA	TCCCG	TCCCG:38 CCCCA:0	CDS	+	1434/1734	478/577	missense_variant c.1434_1438delCCCCAinsTCCCG p.Ile480Val	HCMLBOHL_04558		terminase
			scaffold_35	6877	snp	C	T	T:40 C:0	CDS	+	1443/1734	481/577	synonymous_variant c.1443C>T p.Thr481Thr	HCMLBOHL_04558		terminase
			scaffold_35	6883	snp	T	C	C:41 T:0	CDS	+	1449/1734	483/577	synonymous_variant c.1449T>C p.Ile483Ile	HCMLBOHL_04558		terminase
			scaffold_35	6889	snp	C	T	T:44 C:0	CDS	+	1455/1734	485/577	synonymous_variant c.1455C>T p.Asn485Asn	HCMLBOHL_04558		terminase
			scaffold_35	6919	snp	G	A	A:47 G:0	CDS	+	1485/1734	495/577	synonymous_variant c.1485G>A p.Glu495Glu	HCMLBOHL_04558		terminase
			scaffold_35	6943	snp	G	T	T:43 G:0	CDS	+	1509/1734	503/577	synonymous_variant c.1509G>T p.Gly503Gly	HCMLBOHL_04558		terminase
			scaffold_35	6994	snp	A	G	G:43 A:0	CDS	+	1560/1734	520/577	synonymous_variant c.1560A>G p.Val520Val	HCMLBOHL_04558		terminase
			scaffold_35	7024	snp	T	C	C:43 T:0	CDS	+	1590/1734	530/577	synonymous_variant c.1590T>C p.Asp530Asp	HCMLBOHL_04558		terminase
			scaffold_35	7037	complex	GTC	ATT	ATT:48 GTC:0	CDS	+	1603/1734	535/577	missense_variant c.1603_1605delGTCinsATT p.Val535Ile	HCMLBOHL_04558		terminase
			scaffold_35	7555	snp	G	A	A:27 G:0	CDS	+	194/1242	65/413	missense_variant c.194G>A p.Ser65Asn	HCMLBOHL_04560		portal protein
			scaffold_35	7635	snp	G	A	A:35 G:0	CDS	+	274/1242	92/413	missense_variant c.274G>A p.Gly92Ser	HCMLBOHL_04560		portal protein
			scaffold_35	7680	snp	T	C	C:37 T:0	CDS	+	319/1242	107/413	synonymous_variant c.319T>C p.Leu107Leu	HCMLBOHL_04560		portal protein
			scaffold_35	7740	snp	T	C	C:40 T:0	CDS	+	379/1242	127/413	synonymous_variant c.379T>C p.Leu127Leu	HCMLBOHL_04560		portal protein
			scaffold_35	7763	snp	T	C	C:36 T:0	CDS	+	402/1242	134/413	synonymous_variant c.402T>C p.Cys134Cys	HCMLBOHL_04560		portal protein
			scaffold_35	8084	snp	T	C	C:72 T:0	CDS	+	723/1242	241/413	synonymous_variant c.723T>C p.His241His	HCMLBOHL_04560		portal protein
			scaffold_35	8400	snp	G	A	A:54 G:0	CDS	+	1039/1242	347/413	missense_variant c.1039G>A p.Val347Met	HCMLBOHL_04560		portal protein
			scaffold_35	8501	snp	C	T	T:43 C:0	CDS	+	1140/1242	380/413	synonymous_variant c.1140C>T p.Gly380Gly	HCMLBOHL_04560		portal protein
			scaffold_35	8565	snp	C	T	T:47 C:0	CDS	+	1204/1242	402/413	stop_gained c.1204C>T p.Gln402*	HCMLBOHL_04560		portal protein
			scaffold_35	8628	snp	C	A	A:54 C:0	CDS	+	48/651	16/216	synonymous_variant c.48C>A p.Val16Val	HCMLBOHL_04561		pro-head protease
			scaffold_35	8877	snp	C	T	T:51 C:0	CDS	+	297/651	99/216	synonymous_variant c.297C>T p.Arg99Arg	HCMLBOHL_04561		pro-head protease
			scaffold_35	8904	snp	A	G	G:49 A:0	CDS	+	324/651	108/216	synonymous_variant c.324A>G p.Ser108Ser	HCMLBOHL_04561		pro-head protease
			scaffold_35	8932	snp	T	C	C:49 T:0	CDS	+	352/651	118/216	synonymous_variant c.352T>C p.Leu118Leu	HCMLBOHL_04561		pro-head protease
			scaffold_35	9290	snp	T	G	G:44 T:0	CDS	+	45/1206	15/401	synonymous_variant c.45T>G p.Leu15Leu	HCMLBOHL_04562		capsid protein
			scaffold_35	9462	snp	G	C	C:33 G:0	CDS	+	217/1206	73/401	missense_variant c.217G>C p.Gly73Arg	HCMLBOHL_04562		capsid protein
			scaffold_35	9659	snp	T	C	C:38 T:0	CDS	+	414/1206	138/401	synonymous_variant c.414T>C p.Arg138Arg	HCMLBOHL_04562		capsid protein
			scaffold_35	10459	snp	C	T	T:27 C:0
			scaffold_35	10599	snp	C	T	T:29 C:0	CDS	+	98/201	33/66	missense_variant c.98C>T p.Ala33Val	HCMLBOHL_04563		bacteriophage protein
			scaffold_35	10716	snp	T	C	C:25 T:0	CDS	+	12/324	4/107	synonymous_variant c.12T>C p.Ser4Ser	HCMLBOHL_04564		phage protein
			scaffold_35	10773	snp	C	T	T:24 C:0	CDS	+	69/324	23/107	synonymous_variant c.69C>T p.Arg23Arg	HCMLBOHL_04564		phage protein
			scaffold_35	11361	snp	C	A	A:33 C:0	CDS	+	337/405	113/134	missense_variant c.337C>A p.Leu113Ile	HCMLBOHL_04565		phage head-tail adaptor
			scaffold_35	11432	snp	A	T	T:46 A:0	CDS	+	32/513	11/170	missense_variant c.32A>T p.Tyr11Phe	HCMLBOHL_04566		phage protein
			scaffold_35	11487	snp	T	C	C:41 T:0	CDS	+	87/513	29/170	synonymous_variant c.87T>C p.Val29Val	HCMLBOHL_04566		phage protein
			scaffold_35	11616	snp	G	T	T:35 G:0	CDS	+	216/513	72/170	synonymous_variant c.216G>T p.Arg72Arg	HCMLBOHL_04566		phage protein
			scaffold_35	11745	snp	G	A	A:27 G:0	CDS	+	345/513	115/170	synonymous_variant c.345G>A p.Lys115Lys	HCMLBOHL_04566		phage protein
			scaffold_35	12224	complex	GGATC	AGATT	AGATT:32 GGATC:0	CDS	+	315/561	105/186	missense_variant c.315_319delGGATCinsAGATT p.Pro107Ser	HCMLBOHL_04567		phage protein
			scaffold_35	12252	snp	A	G	G:34 A:0	CDS	+	343/561	115/186	missense_variant c.343A>G p.Thr115Ala	HCMLBOHL_04567		phage protein
			scaffold_35	12374	snp	C	T	T:43 C:0	CDS	+	465/561	155/186	synonymous_variant c.465C>T p.Asp155Asp	HCMLBOHL_04567		phage protein
			scaffold_35	12633	snp	A	G	G:44 A:0	CDS	+	160/165	54/54	missense_variant c.160A>G p.Asn54Asp	HCMLBOHL_04569		tail sheath protein
			scaffold_35	13452	snp	G	T	T:33 G:0	CDS	+	825/1497	275/498	synonymous_variant c.825G>T p.Ala275Ala	HCMLBOHL_04569		tail sheath protein
			scaffold_35	13882	snp	T	C	C:33 T:0	CDS	+	1255/1497	419/498	missense_variant c.1255T>C p.Ser419Pro	HCMLBOHL_04569		tail sheath protein
			scaffold_35	13945	snp	A	C	C:37 A:0	CDS	+	1318/1497	440/498	missense_variant c.1318A>C p.Met440Leu	HCMLBOHL_04569		tail sheath protein
			scaffold_35	14001	snp	T	G	G:39 T:0	CDS	+	1374/1497	458/498	synonymous_variant c.1374T>G p.Val458Val	HCMLBOHL_04569		tail sheath protein
			scaffold_35	14017	snp	A	G	G:40 A:0	CDS	+	1390/1497	464/498	missense_variant c.1390A>G p.Asn464Asp	HCMLBOHL_04569		tail sheath protein
			scaffold_35	14342	snp	C	T	T:33 C:0	CDS	+	219/357	73/118	synonymous_variant c.219C>T p.Val73Val	HCMLBOHL_04570		tail protein
			scaffold_35	14348	snp	A	C	C:31 A:0	CDS	+	225/357	75/118	synonymous_variant c.225A>C p.Thr75Thr	HCMLBOHL_04570		tail protein
			scaffold_35	14531	snp	T	C	C:27 T:0	CDS	+	55/327	19/108	missense_variant c.55T>C p.Tyr19His	HCMLBOHL_04571		phage protein
			scaffold_35	14805	snp	T	C	C:39 T:0
			scaffold_35	14855	snp	T	C	C:41 T:0
			scaffold_35	15010	snp	T	C	C:28 T:0	CDS	+	123/1929	41/642	synonymous_variant c.123T>C p.Gly41Gly	HCMLBOHL_04572		transglycosylase
			scaffold_35	15016	snp	C	T	T:27 C:0	CDS	+	129/1929	43/642	synonymous_variant c.129C>T p.Ala43Ala	HCMLBOHL_04572		transglycosylase
			scaffold_35	15048	snp	T	C	C:24 T:0	CDS	+	161/1929	54/642	missense_variant c.161T>C p.Val54Ala	HCMLBOHL_04572		transglycosylase
			scaffold_35	15070	snp	T	C	C:23 T:0	CDS	+	183/1929	61/642	synonymous_variant c.183T>C p.Ile61Ile	HCMLBOHL_04572		transglycosylase
			scaffold_35	15427	snp	G	A	A:28 G:0	CDS	+	540/1929	180/642	synonymous_variant c.540G>A p.Lys180Lys	HCMLBOHL_04572		transglycosylase
			scaffold_35	15535	complex	AGAAATT	GGAGATA	GGAGATA:17 AGAAATT:0	CDS	+	648/1929	216/642	synonymous_variant c.648_654delAGAAATTinsGGAGATA p.219	HCMLBOHL_04572		transglycosylase
			scaffold_35	15547	complex	AACCGGC	CACTGGT	CACTGGT:18 AACCGGC:0	CDS	+	660/1929	220/642	synonymous_variant c.660_666delAACCGGCinsCACTGGT p.223	HCMLBOHL_04572		transglycosylase
			scaffold_35	15797	snp	A	C	C:21 A:0	CDS	+	910/1929	304/642	missense_variant c.910A>C p.Met304Leu	HCMLBOHL_04572		transglycosylase
			scaffold_35	15803	snp	C	T	T:20 C:0	CDS	+	916/1929	306/642	synonymous_variant c.916C>T p.Leu306Leu	HCMLBOHL_04572		transglycosylase
			scaffold_35	15817	snp	C	T	T:21 C:0	CDS	+	930/1929	310/642	synonymous_variant c.930C>T p.Asn310Asn	HCMLBOHL_04572		transglycosylase
			scaffold_35	15823	snp	G	T	T:20 G:0	CDS	+	936/1929	312/642	missense_variant c.936G>T p.Glu312Asp	HCMLBOHL_04572		transglycosylase
			scaffold_35	15830	complex	ACA	GCT	GCT:22 ACA:0	CDS	+	943/1929	315/642	missense_variant c.943_945delACAinsGCT p.Thr315Ala	HCMLBOHL_04572		transglycosylase
			scaffold_35	15979	snp	C	T	T:29 C:0	CDS	+	1092/1929	364/642	synonymous_variant c.1092C>T p.Ala364Ala	HCMLBOHL_04572		transglycosylase
			scaffold_35	16054	snp	T	G	G:35 T:0	CDS	+	1167/1929	389/642	synonymous_variant c.1167T>G p.Ala389Ala	HCMLBOHL_04572		transglycosylase
			scaffold_35	16096	complex	CGGT	TGGC	TGGC:46 CGGT:0	CDS	+	1209/1929	403/642	synonymous_variant c.1209_1212delCGGTinsTGGC p.405	HCMLBOHL_04572		transglycosylase
			scaffold_35	16477	snp	G	C	C:43 G:0	CDS	+	1590/1929	530/642	synonymous_variant c.1590G>C p.Gly530Gly	HCMLBOHL_04572		transglycosylase
			scaffold_35	16501	complex	TGGCG	CGGCA	CGGCA:47 TGGCG:0	CDS	+	1614/1929	538/642	missense_variant c.1614_1618delTGGCGinsCGGCA p.Ala540Thr	HCMLBOHL_04572		transglycosylase
			scaffold_35	16510	snp	C	T	T:46 C:0	CDS	+	1623/1929	541/642	synonymous_variant c.1623C>T p.Phe541Phe	HCMLBOHL_04572		transglycosylase
			scaffold_35	16544	complex	CGCGGG	AGGGGA	AGGGGA:45 CGCGGG:0	CDS	+	1657/1929	553/642	synonymous_variant c.1657_1662delCGCGGGinsAGGGGA p.555	HCMLBOHL_04572		transglycosylase
			scaffold_35	16659	snp	A	G	G:30 A:0	CDS	+	1772/1929	591/642	missense_variant c.1772A>G p.Glu591Gly	HCMLBOHL_04572		transglycosylase
			scaffold_35	17280	snp	C	T	T:38 C:0	CDS	+	431/1341	144/446	missense_variant c.431C>T p.Thr144Ile	HCMLBOHL_04573		DNA circulation family protein
			scaffold_35	17489	snp	A	G	G:50 A:0	CDS	+	640/1341	214/446	missense_variant c.640A>G p.Ser214Gly	HCMLBOHL_04573		DNA circulation family protein
			scaffold_35	17602	snp	G	C	C:46 G:0	CDS	+	753/1341	251/446	synonymous_variant c.753G>C p.Thr251Thr	HCMLBOHL_04573		DNA circulation family protein
			scaffold_35	17753	snp	C	T	T:50 C:0	CDS	+	904/1341	302/446	missense_variant c.904C>T p.Arg302Cys	HCMLBOHL_04573		DNA circulation family protein
			scaffold_35	17858	snp	A	G	G:51 A:0	CDS	+	1009/1341	337/446	missense_variant c.1009A>G p.Ser337Gly	HCMLBOHL_04573		DNA circulation family protein
			scaffold_35	17881	snp	C	T	T:51 C:0	CDS	+	1032/1341	344/446	synonymous_variant c.1032C>T p.Asn344Asn	HCMLBOHL_04573		DNA circulation family protein
			scaffold_35	17904	snp	T	G	G:57 T:0	CDS	+	1055/1341	352/446	missense_variant c.1055T>G p.Leu352Arg	HCMLBOHL_04573		DNA circulation family protein
			scaffold_35	18148	snp	G	A	A:47 G:0	CDS	+	1299/1341	433/446	synonymous_variant c.1299G>A p.Pro433Pro	HCMLBOHL_04573		DNA circulation family protein
			scaffold_35	18349	snp	G	T	T:48 G:0	CDS	+	163/1059	55/352	missense_variant c.163G>T p.Ala55Ser	HCMLBOHL_04574		baseplate protein
			scaffold_35	18354	snp	A	T	T:52 A:0	CDS	+	168/1059	56/352	synonymous_variant c.168A>T p.Val56Val	HCMLBOHL_04574		baseplate protein
			scaffold_35	18381	snp	C	T	T:43 C:0	CDS	+	195/1059	65/352	synonymous_variant c.195C>T p.Val65Val	HCMLBOHL_04574		baseplate protein
			scaffold_35	18508	snp	A	G	G:38 A:0	CDS	+	322/1059	108/352	missense_variant c.322A>G p.Lys108Glu	HCMLBOHL_04574		baseplate protein
			scaffold_35	18643	snp	T	C	C:45 T:0	CDS	+	457/1059	153/352	synonymous_variant c.457T>C p.Leu153Leu	HCMLBOHL_04574		baseplate protein
			scaffold_35	19182	snp	T	C	C:46 T:1	CDS	+	996/1059	332/352	synonymous_variant c.996T>C p.Ala332Ala	HCMLBOHL_04574		baseplate protein
			scaffold_35	19236	snp	G	A	A:50 G:0	CDS	+	1050/1059	350/352	synonymous_variant c.1050G>A p.Ala350Ala	HCMLBOHL_04574		baseplate protein
			scaffold_35	19358	snp	A	G	G:47 A:0	CDS	+	114/534	38/177	synonymous_variant c.114A>G p.Glu38Glu	HCMLBOHL_04575		baseplate assembly protein
			scaffold_35	19556	snp	C	A	A:42 C:0	CDS	+	312/534	104/177	synonymous_variant c.312C>A p.Arg104Arg	HCMLBOHL_04575		baseplate assembly protein
			scaffold_35	19569	snp	A	G	G:46 A:0	CDS	+	325/534	109/177	missense_variant c.325A>G p.Ile109Val	HCMLBOHL_04575		baseplate assembly protein
			scaffold_35	19762	snp	T	G	G:51 T:0	CDS	+	518/534	173/177	missense_variant c.518T>G p.Val173Gly	HCMLBOHL_04575		baseplate assembly protein
			scaffold_35	19781	snp	T	C	C:49 T:0
			scaffold_35	19834	snp	C	T	T:50 C:0	CDS	+	52/414	18/137	missense_variant c.52C>T p.Leu18Phe	HCMLBOHL_04576		phage protein GP46
			scaffold_35	20019	snp	T	C	C:37 T:0	CDS	+	237/414	79/137	synonymous_variant c.237T>C p.Arg79Arg	HCMLBOHL_04576		phage protein GP46
			scaffold_35	20115	snp	G	A	A:40 G:0	CDS	+	333/414	111/137	synonymous_variant c.333G>A p.Ala111Ala	HCMLBOHL_04576		phage protein GP46
			scaffold_35	20182	snp	G	A	A:53 G:0	CDS	+	400/414	134/137	missense_variant c.400G>A p.Glu134Lys	HCMLBOHL_04576		phage protein GP46
			scaffold_35	20329	snp	T	C	C:47 T:0	CDS	+	141/1080	47/359	synonymous_variant c.141T>C p.Ala47Ala	HCMLBOHL_04577		tail protein
			scaffold_35	20509	snp	G	T	T:41 G:0	CDS	+	321/1080	107/359	synonymous_variant c.321G>T p.Gly107Gly	HCMLBOHL_04577		tail protein
			scaffold_35	20724	snp	T	C	C:31 T:0	CDS	+	536/1080	179/359	missense_variant c.536T>C p.Leu179Pro	HCMLBOHL_04577		tail protein
			scaffold_35	20743	snp	T	C	C:31 T:0	CDS	+	555/1080	185/359	synonymous_variant c.555T>C p.Arg185Arg	HCMLBOHL_04577		tail protein
			scaffold_35	20752	snp	G	A	A:30 G:0	CDS	+	564/1080	188/359	synonymous_variant c.564G>A p.Glu188Glu	HCMLBOHL_04577		tail protein
			scaffold_35	20770	snp	T	A	A:25 T:0	CDS	+	582/1080	194/359	synonymous_variant c.582T>A p.Pro194Pro	HCMLBOHL_04577		tail protein
			scaffold_35	20818	snp	A	G	G:19 A:0	CDS	+	630/1080	210/359	synonymous_variant c.630A>G p.Ala210Ala	HCMLBOHL_04577		tail protein
			scaffold_35	21145	snp	C	T	T:17 C:0	CDS	+	957/1080	319/359	synonymous_variant c.957C>T p.Ser319Ser	HCMLBOHL_04577		tail protein
			scaffold_35	21173	snp	T	C	C:17 T:0	CDS	+	985/1080	329/359	synonymous_variant c.985T>C p.Leu329Leu	HCMLBOHL_04577		tail protein
			scaffold_35	21199	snp	T	G	G:16 T:0	CDS	+	1011/1080	337/359	synonymous_variant c.1011T>G p.Val337Val	HCMLBOHL_04577		tail protein
			scaffold_35	21276	complex	GTTG	ATTA	ATTA:17 GTTG:0	CDS	+	6/588	2/195	synonymous_variant c.6_9delGTTGinsATTA p.4	HCMLBOHL_04578		phage tail protein
			scaffold_35	21324	snp	A	G	G:20 A:0	CDS	+	54/588	18/195	synonymous_variant c.54A>G p.Gly18Gly	HCMLBOHL_04578		phage tail protein
			scaffold_35	21345	snp	T	C	C:20 T:0	CDS	+	75/588	25/195	synonymous_variant c.75T>C p.Asn25Asn	HCMLBOHL_04578		phage tail protein
			scaffold_35	21498	snp	G	T	T:28 G:0	CDS	+	228/588	76/195	synonymous_variant c.228G>T p.Val76Val	HCMLBOHL_04578		phage tail protein
			scaffold_35	21525	snp	T	G	G:40 T:0	CDS	+	255/588	85/195	synonymous_variant c.255T>G p.Arg85Arg	HCMLBOHL_04578		phage tail protein
			scaffold_35	21540	snp	G	A	A:40 G:0	CDS	+	270/588	90/195	synonymous_variant c.270G>A p.Ala90Ala	HCMLBOHL_04578		phage tail protein
			scaffold_35	21549	complex	CGGT	TGGC	TGGC:39 CGGT:0	CDS	+	279/588	93/195	synonymous_variant c.279_282delCGGTinsTGGC p.95	HCMLBOHL_04578		phage tail protein
			scaffold_35	21573	snp	C	T	T:39 C:0	CDS	+	303/588	101/195	synonymous_variant c.303C>T p.Tyr101Tyr	HCMLBOHL_04578		phage tail protein
			scaffold_35	21741	snp	T	C	C:34 T:0	CDS	+	471/588	157/195	synonymous_variant c.471T>C p.Asp157Asp	HCMLBOHL_04578		phage tail protein
			scaffold_35	21988	snp	C	T	T:21 C:0	CDS	+	144/1563	48/520	synonymous_variant c.144C>T p.Cys48Cys	HCMLBOHL_04579		putative phage tail fiber protein
			scaffold_35	22014	snp	A	C	C:17 A:0	CDS	+	170/1563	57/520	missense_variant c.170A>C p.Gln57Pro	HCMLBOHL_04579		putative phage tail fiber protein
			scaffold_35	22147	snp	T	C	C:41 T:0	CDS	+	303/1563	101/520	synonymous_variant c.303T>C p.Val101Val	HCMLBOHL_04579		putative phage tail fiber protein
			scaffold_35	22155	snp	A	G	G:49 A:0	CDS	+	311/1563	104/520	missense_variant c.311A>G p.Glu104Gly	HCMLBOHL_04579		putative phage tail fiber protein
			scaffold_35	22171	complex	GGCCGCCGATGCACTA	CGCTGCAGGGGCCCTG	CGCTGCAGGGGCCCTG:48 GGCCGCCGATGCACTA:0	CDS	+	327/1563	109/520	missense_variant c.327_342delGGCCGCCGATGCACTAinsCGCTGCAGGGGCCCTG p.Asp112Gly	HCMLBOHL_04579		putative phage tail fiber protein
			scaffold_35	22195	snp	A	G	G:58 A:0	CDS	+	351/1563	117/520	synonymous_variant c.351A>G p.Ser117Ser	HCMLBOHL_04579		putative phage tail fiber protein
			scaffold_35	22201	snp	T	C	C:55 T:0	CDS	+	357/1563	119/520	synonymous_variant c.357T>C p.Asn119Asn	HCMLBOHL_04579		putative phage tail fiber protein
			scaffold_35	22216	snp	G	T	T:65 G:0	CDS	+	372/1563	124/520	synonymous_variant c.372G>T p.Pro124Pro	HCMLBOHL_04579		putative phage tail fiber protein
			scaffold_35	22240	snp	T	C	C:64 T:0	CDS	+	396/1563	132/520	synonymous_variant c.396T>C p.Thr132Thr	HCMLBOHL_04579		putative phage tail fiber protein
			scaffold_35	22246	snp	C	T	T:58 C:0	CDS	+	402/1563	134/520	synonymous_variant c.402C>T p.Gly134Gly	HCMLBOHL_04579		putative phage tail fiber protein
			scaffold_35	22258	snp	G	A	A:57 G:0	CDS	+	414/1563	138/520	synonymous_variant c.414G>A p.Ser138Ser	HCMLBOHL_04579		putative phage tail fiber protein
			scaffold_35	22441	snp	T	C	C:43 T:0	CDS	+	597/1563	199/520	synonymous_variant c.597T>C p.Thr199Thr	HCMLBOHL_04579		putative phage tail fiber protein
			scaffold_35	22447	complex	GTTG	ATTA	ATTA:36 GTTG:0	CDS	+	603/1563	201/520	synonymous_variant c.603_606delGTTGinsATTA p.203	HCMLBOHL_04579		putative phage tail fiber protein
			scaffold_35	22456	complex	ACGCTCGCCTG	GCGTTCACCTT	GCGTTCACCTT:32 ACGCTCGCCTG:0	CDS	+	612/1563	204/520	missense_variant c.612_622delACGCTCGCCTGinsGCGTTCACCTT p.Ala208Ser	HCMLBOHL_04579		putative phage tail fiber protein
			scaffold_35	22721	complex	CGACTGAATGGGTCT	AGGCTAAACGGTCCG	AGGCTAAACGGTCCG:37 CGACTGAATGGGTCT:0	CDS	+	877/1563	293/520	missense_variant c.877_891delCGACTGAATGGGTCTinsAGGCTAAACGGTCCG p.Ser297Pro	HCMLBOHL_04579		putative phage tail fiber protein
			scaffold_35	22753	snp	C	T	T:46 C:0	CDS	+	909/1563	303/520	synonymous_variant c.909C>T p.Asp303Asp	HCMLBOHL_04579		putative phage tail fiber protein
			scaffold_35	22765	snp	C	T	T:41 C:0	CDS	+	921/1563	307/520	synonymous_variant c.921C>T p.Gly307Gly	HCMLBOHL_04579		putative phage tail fiber protein
			scaffold_35	22774	snp	A	G	G:41 A:0	CDS	+	930/1563	310/520	synonymous_variant c.930A>G p.Ser310Ser	HCMLBOHL_04579		putative phage tail fiber protein
			scaffold_35	22780	mnp	GC	AT	AT:38 GC:0	CDS	+	936/1563	312/520	missense_variant c.936_937delGCinsAT p.Leu313Phe	HCMLBOHL_04579		putative phage tail fiber protein
			scaffold_35	22786	snp	T	A	A:34 T:0	CDS	+	942/1563	314/520	synonymous_variant c.942T>A p.Gly314Gly	HCMLBOHL_04579		putative phage tail fiber protein
			scaffold_35	22798	snp	C	A	A:34 C:0	CDS	+	954/1563	318/520	synonymous_variant c.954C>A p.Thr318Thr	HCMLBOHL_04579		putative phage tail fiber protein
			scaffold_35	22806	complex	AACAGGATGGC	AGTGGCACAGT	AGTGGCACAGT:24 AACAGGATGGC:0	CDS	+	963/1563	321/520	missense_variant c.963_972delACAGGATGGCinsGTGGCACAGT p.GlnAspGly322TrpHisSer	HCMLBOHL_04579		putative phage tail fiber protein
			scaffold_35	22831	snp	T	G	G:41 T:0	CDS	+	987/1563	329/520	synonymous_variant c.987T>G p.Gly329Gly	HCMLBOHL_04579		putative phage tail fiber protein
			scaffold_35	22837	snp	C	T	T:43 C:0	CDS	+	993/1563	331/520	synonymous_variant c.993C>T p.Tyr331Tyr	HCMLBOHL_04579		putative phage tail fiber protein
			scaffold_35	22849	complex	CCGGGTC	TCTGGTT	TCTGGTT:44 CCGGGTC:0	CDS	+	1005/1563	335/520	missense_variant c.1005_1011delCCGGGTCinsTCTGGTT p.Arg336Leu	HCMLBOHL_04579		putative phage tail fiber protein
			scaffold_35	22867	snp	T	C	C:46 T:0	CDS	+	1023/1563	341/520	synonymous_variant c.1023T>C p.Asp341Asp	HCMLBOHL_04579		putative phage tail fiber protein
			scaffold_35	22877	complex	TTA	CTG	CTG:47 TTA:0	CDS	+	1033/1563	345/520	synonymous_variant c.1033_1035delTTAinsCTG p.346	HCMLBOHL_04579		putative phage tail fiber protein
			scaffold_35	22911	complex	GCA	CCG	CCG:47 GCA:0	CDS	+	1067/1563	356/520	missense_variant c.1067_1069delGCAinsCCG p.GlyIle356AlaVal	HCMLBOHL_04579		putative phage tail fiber protein
			scaffold_35	22918	snp	A	C	C:44 A:1	CDS	+	1074/1563	358/520	synonymous_variant c.1074A>C p.Arg358Arg	HCMLBOHL_04579		putative phage tail fiber protein
			scaffold_35	22924	complex	TGACGG	CAACGC	CAACGC:46 TGACGG:0	CDS	+	1080/1563	360/520	missense_variant c.1080_1085delTGACGGinsCAACGC p.AspGly361AsnAla	HCMLBOHL_04579		putative phage tail fiber protein
			scaffold_35	22935	complex	GGCTT	AACTG	AACTG:47 GGCTT:0	CDS	+	1091/1563	364/520	missense_variant c.1091_1095delGGCTTinsAACTG p.Arg364Lys	HCMLBOHL_04579		putative phage tail fiber protein
			scaffold_35	22996	snp	T	C	C:59 T:0	CDS	+	1152/1563	384/520	synonymous_variant c.1152T>C p.Asp384Asp	HCMLBOHL_04579		putative phage tail fiber protein
			scaffold_35	23068	snp	T	C	C:60 T:0	CDS	+	1224/1563	408/520	synonymous_variant c.1224T>C p.Asp408Asp	HCMLBOHL_04579		putative phage tail fiber protein
			scaffold_35	23095	snp	C	A	A:56 C:0	CDS	+	1251/1563	417/520	synonymous_variant c.1251C>A p.Gly417Gly	HCMLBOHL_04579		putative phage tail fiber protein
			scaffold_35	23131	snp	C	T	T:56 C:0	CDS	+	1287/1563	429/520	synonymous_variant c.1287C>T p.Ala429Ala	HCMLBOHL_04579		putative phage tail fiber protein
			scaffold_35	23164	complex	TGTC	GCTA	GCTA:48 TGTC:0	CDS	+	1320/1563	440/520	missense_variant c.1320_1323delTGTCinsGCTA p.Val441Leu	HCMLBOHL_04579		putative phage tail fiber protein
			scaffold_35	23173	complex	GAATA	AAATG	AAATG:48 GAATA:0	CDS	+	1329/1563	443/520	missense_variant c.1329_1333delGAATAinsAAATG p.Ser445Gly	HCMLBOHL_04579		putative phage tail fiber protein
			scaffold_35	23183	complex	CTGAGTCTG	TTAAGTACC	TTAAGTACC:48 CTGAGTCTG:0	CDS	+	1339/1563	447/520	missense_variant c.1339_1347delCTGAGTCTGinsTTAAGTACC p.Leu449Thr	HCMLBOHL_04579		putative phage tail fiber protein
			scaffold_35	23207	snp	T	C	C:56 T:0	CDS	+	1363/1563	455/520	missense_variant c.1363T>C p.Phe455Leu	HCMLBOHL_04579		putative phage tail fiber protein
			scaffold_35	23213	mnp	GC	TT	TT:58 GC:0	CDS	+	1369/1563	457/520	missense_variant c.1369_1370delGCinsTT p.Ala457Leu	HCMLBOHL_04579		putative phage tail fiber protein
			scaffold_35	23320	snp	G	T	T:55 G:0	CDS	+	1476/1563	492/520	missense_variant c.1476G>T p.Gln492His	HCMLBOHL_04579		putative phage tail fiber protein
			scaffold_35	23342	complex	GC	AA	AA:51 GC:0	CDS	+	1498/1563	500/520	missense_variant c.1498_1499delGCinsAA p.Ala500Asn	HCMLBOHL_04579		putative phage tail fiber protein
			scaffold_35	23373	snp	A	G	G:46 A:0	CDS	+	1529/1563	510/520	missense_variant c.1529A>G p.Asn510Ser	HCMLBOHL_04579		putative phage tail fiber protein
			scaffold_35	23403	snp	C	T	T:32 C:0	CDS	+	1559/1563	520/520	missense_variant c.1559C>T p.Ala520Val	HCMLBOHL_04579		putative phage tail fiber protein
			scaffold_35	23422	snp	G	A	A:28 G:0	CDS	+	16/576	6/191	missense_variant c.16G>A p.Asp6Asn	HCMLBOHL_04580		putative phage tail protein
			scaffold_35	23427	snp	T	C	C:27 T:0	CDS	+	21/576	7/191	synonymous_variant c.21T>C p.Ile7Ile	HCMLBOHL_04580		putative phage tail protein
			scaffold_35	23465	snp	G	A	A:32 G:0	CDS	+	59/576	20/191	missense_variant c.59G>A p.Gly20Asp	HCMLBOHL_04580		putative phage tail protein
			scaffold_35	23472	complex	GCAGTCC	TCAGGCT	TCAGGCT:27 GCAGTCC:0	CDS	+	66/576	22/191	missense_variant c.66_72delGCAGTCCinsTCAGGCT p.Ser24Ala	HCMLBOHL_04580		putative phage tail protein
			scaffold_35	23498	snp	T	A	A:34 T:0	CDS	+	92/576	31/191	missense_variant c.92T>A p.Phe31Tyr	HCMLBOHL_04580		putative phage tail protein
			scaffold_35	23503	snp	T	C	C:32 T:0	CDS	+	97/576	33/191	synonymous_variant c.97T>C p.Leu33Leu	HCMLBOHL_04580		putative phage tail protein
			scaffold_35	23508	snp	A	G	G:30 A:0	CDS	+	102/576	34/191	synonymous_variant c.102A>G p.Glu34Glu	HCMLBOHL_04580		putative phage tail protein
			scaffold_35	23514	complex	AGACGGG	CGATGGA	CGATGGA:32 AGACGGG:0	CDS	+	108/576	36/191	missense_variant c.108_114delAGACGGGinsCGATGGA p.Glu36Asp	HCMLBOHL_04580		putative phage tail protein
			scaffold_35	23535	snp	A	G	G:31 A:0	CDS	+	129/576	43/191	synonymous_variant c.129A>G p.Glu43Glu	HCMLBOHL_04580		putative phage tail protein
			scaffold_35	23562	snp	C	T	T:34 C:0	CDS	+	156/576	52/191	synonymous_variant c.156C>T p.Thr52Thr	HCMLBOHL_04580		putative phage tail protein
			scaffold_35	23571	snp	C	A	A:33 C:0	CDS	+	165/576	55/191	synonymous_variant c.165C>A p.Ile55Ile	HCMLBOHL_04580		putative phage tail protein
			scaffold_35	23641	snp	G	T	T:37 G:0	CDS	+	235/576	79/191	missense_variant c.235G>T p.Ala79Ser	HCMLBOHL_04580		putative phage tail protein
			scaffold_35	23653	snp	C	T	T:38 C:0	CDS	+	247/576	83/191	synonymous_variant c.247C>T p.Leu83Leu	HCMLBOHL_04580		putative phage tail protein
			scaffold_35	23687	snp	C	A	A:31 C:0	CDS	+	281/576	94/191	missense_variant c.281C>A p.Ala94Asp	HCMLBOHL_04580		putative phage tail protein
			scaffold_35	23700	snp	T	C	C:32 T:0	CDS	+	294/576	98/191	synonymous_variant c.294T>C p.Cys98Cys	HCMLBOHL_04580		putative phage tail protein
			scaffold_35	23712	snp	T	C	C:31 T:0	CDS	+	306/576	102/191	synonymous_variant c.306T>C p.Cys102Cys	HCMLBOHL_04580		putative phage tail protein
			scaffold_35	23726	snp	T	C	C:27 T:0	CDS	+	320/576	107/191	missense_variant c.320T>C p.Met107Thr	HCMLBOHL_04580		putative phage tail protein
			scaffold_35	23751	complex	TGC	CGT	CGT:30 TGC:0	CDS	+	345/576	115/191	missense_variant c.345_347delTGCinsCGT p.Ala116Val	HCMLBOHL_04580		putative phage tail protein
			scaffold_35	23762	complex	TTC	GTT	GTT:33 TTC:0	CDS	+	356/576	119/191	missense_variant c.356_358delTTCinsGTT p.ValHis119GlyTyr	HCMLBOHL_04580		putative phage tail protein
			scaffold_35	23769	snp	G	T	T:30 G:0	CDS	+	363/576	121/191	synonymous_variant c.363G>T p.Ser121Ser	HCMLBOHL_04580		putative phage tail protein
			scaffold_35	23817	snp	G	T	T:32 G:0	CDS	+	411/576	137/191	synonymous_variant c.411G>T p.Leu137Leu	HCMLBOHL_04580		putative phage tail protein
			scaffold_35	23838	snp	T	C	C:39 T:0	CDS	+	432/576	144/191	synonymous_variant c.432T>C p.Ile144Ile	HCMLBOHL_04580		putative phage tail protein
			scaffold_35	23850	snp	G	A	A:44 G:0	CDS	+	444/576	148/191	synonymous_variant c.444G>A p.Ala148Ala	HCMLBOHL_04580		putative phage tail protein
			scaffold_35	23883	snp	G	A	A:40 G:0	CDS	+	477/576	159/191	synonymous_variant c.477G>A p.Glu159Glu	HCMLBOHL_04580		putative phage tail protein
			scaffold_35	23901	complex	CGCC	AGCA	AGCA:38 CGCC:0	CDS	+	495/576	165/191	missense_variant c.495_498delCGCCinsAGCA p.Asp165Glu	HCMLBOHL_04580		putative phage tail protein
			scaffold_35	23913	complex	CTAC	TTAT	TTAT:34 CTAC:0	CDS	+	507/576	169/191	synonymous_variant c.507_510delCTACinsTTAT p.171	HCMLBOHL_04580		putative phage tail protein
			scaffold_35	23928	complex	TAACCGT	AAACAGG	AAACAGG:31 TAACCGT:0	CDS	+	522/576	174/191	synonymous_variant c.522_528delTAACCGTinsAAACAGG p.177	HCMLBOHL_04580		putative phage tail protein
			scaffold_35	23944	complex	GCTTCC	TCTGCG	TCTGCG:26 GCTTCC:0	CDS	+	538/576	180/191	missense_variant c.538_543delGCTTCCinsTCTGCG p.AlaSer180SerAla	HCMLBOHL_04580		putative phage tail protein
			scaffold_35	25668	snp	C	G	G:30 C:0
			scaffold_35	25677	snp	C	T	T:31 C:0
			scaffold_35	25709	snp	G	A	A:45 G:0
			scaffold_35	25718	snp	T	G	G:43 T:0
			scaffold_35	25750	snp	A	G	G:42 A:0
			scaffold_35	25832	snp	A	G	G:34 A:0
			scaffold_35	25844	snp	A	G	G:30 A:0
			scaffold_35	25874	snp	G	A	A:28 G:0
			scaffold_35	25894	snp	C	T	T:23 C:0

## Sheet: Legends
	present in Ancestor (population) and WT (population)
	present both in Evolved population and Evolved individual colony
	not present anywhere else
Bold	mutations associated with glyphosate resistance target gene aroA
